# Supplementary material for: Structural snapshots of an Al–Cu bond-mediated transformation of terminal acetylenes
Source: Chem Sci. 2023 Feb 15;14(11):2866–76. doi: 10.1039/d3sc00240c (PMC10016343; doi:10.1039/d3sc00240c)
Supplement: SC-014-D3SC00240C-s002 [file SC-014-D3SC00240C-s002.cif]

# Electronic Supplementary Material (ESI) for Chemical Science.
# This journal is © The Royal Society of Chemistry 2023

####################################################################### 
# 
# This file contains crystal structure data downloaded from the 
# Cambridge Structural Database (CSD) hosted by the Cambridge 
# Crystallographic Data Centre (CCDC).
# 
# Full information about CCDC data access policies and citation 
# guidelines are available at http://www.ccdc.cam.ac.uk/access/V1 
# 
# Audit and citation data items may have been added by the CCDC. 
# Please retain this information to preserve the provenance of 
# this file and to allow appropriate attribution of the data. 
# 
#######################################################################

data_s21msh56
_database_code_depnum_ccdc_archive 'CCDC 2234315'
loop_
_audit_author_name
_audit_author_address
'Mary Mahon'
;University of Bath
United Kingdom
;
_audit_update_record             
;
2023-01-04 deposited with the CCDC.	2023-02-15 downloaded from the CCDC.
;
_audit_creation_date             2022-04-22
_audit_creation_method           
;
Olex2 1.5
(compiled 2022.04.07 svn.rca3783a0 for OlexSys, GUI svn.r6498)
;
_shelxl_version_number           2014-3
_chemical_name_common            ?
_chemical_name_systematic        
;
 ?
;
_chemical_formula_moiety         'C46 H62 Al N2 Si2, C11 H21 N2'
_chemical_formula_sum            'C57 H83 Al N4 Si2'
_chemical_formula_weight         907.43
_chemical_melting_point          ?
loop_
_atom_type_symbol
_atom_type_description
_atom_type_scat_dispersion_real
_atom_type_scat_dispersion_imag
_atom_type_scat_source
C C 0.0181 0.0091 'International Tables Vol C Tables 4.2.6.8 and 6.1.1.4'
H H 0.0000 0.0000 'International Tables Vol C Tables 4.2.6.8 and 6.1.1.4'
Al Al 0.2130 0.2455 'International Tables Vol C Tables 4.2.6.8 and 6.1.1.4'
N N 0.0311 0.0180 'International Tables Vol C Tables 4.2.6.8 and 6.1.1.4'
Si Si 0.2541 0.3302 'International Tables Vol C Tables 4.2.6.8 and 6.1.1.4'

_shelx_space_group_comment       
;
The symmetry employed for this shelxl refinement is uniquely defined
by the following loop, which should always be used as a source of
symmetry information in preference to the above space-group names.
They are only intended as comments.
;
_space_group_crystal_system      monoclinic
_space_group_IT_number           14
_space_group_name_H-M_alt        'P 1 21/c 1'
_space_group_name_Hall           '-P 2ybc'
loop_
_space_group_symop_operation_xyz
'x, y, z'
'-x, y+1/2, -z+1/2'
'-x, -y, -z'
'x, -y-1/2, z-1/2'

_cell_length_a                   16.00380(10)
_cell_length_b                   13.50320(10)
_cell_length_c                   25.41530(10)
_cell_angle_alpha                90
_cell_angle_beta                 97.5190(10)
_cell_angle_gamma                90
_cell_volume                     5445.08(6)
_cell_formula_units_Z            4
_cell_measurement_reflns_used    27986
_cell_measurement_temperature    150.00(10)
_cell_measurement_theta_max      72.8250
_cell_measurement_theta_min      4.4990
_shelx_estimated_absorpt_T_max   ?
_shelx_estimated_absorpt_T_min   ?
_exptl_absorpt_coefficient_mu    1.031
_exptl_absorpt_correction_T_max  1.00000
_exptl_absorpt_correction_T_min  0.94832
_exptl_absorpt_correction_type   multi-scan
_exptl_absorpt_process_details   
;
CrysAlisPro 1.171.39.46 (Rigaku Oxford Diffraction, 2018)
Empirical absorption correction using spherical harmonics,
 implemented in SCALE3 ABSPACK scaling algorithm.
;
_exptl_crystal_colour            colourless
_exptl_crystal_colour_primary    colourless
_exptl_crystal_density_diffrn    1.107
_exptl_crystal_density_meas      ?
_exptl_crystal_density_method    ?
_exptl_crystal_description       block
_exptl_crystal_F_000             1976
_exptl_crystal_size_max          0.148
_exptl_crystal_size_mid          0.115
_exptl_crystal_size_min          0.075
_exptl_special_details           
;
 ?
;
_exptl_transmission_factor_max   ?
_exptl_transmission_factor_min   ?
_diffrn_reflns_av_R_equivalents  0.0409
_diffrn_reflns_av_unetI/netI     0.0246
_diffrn_reflns_Laue_measured_fraction_full 1.000
_diffrn_reflns_Laue_measured_fraction_max 0.997
_diffrn_reflns_limit_h_max       19
_diffrn_reflns_limit_h_min       -19
_diffrn_reflns_limit_k_max       16
_diffrn_reflns_limit_k_min       -16
_diffrn_reflns_limit_l_max       28
_diffrn_reflns_limit_l_min       -31
_diffrn_reflns_number            75392
_diffrn_reflns_point_group_measured_fraction_full 1.000
_diffrn_reflns_point_group_measured_fraction_max 0.997
_diffrn_reflns_theta_full        67.684
_diffrn_reflns_theta_max         72.945
_diffrn_reflns_theta_min         3.714
_diffrn_ambient_environment      N~2~
_diffrn_ambient_temperature      150.00(10)
_diffrn_detector                 'CCD plate'
_diffrn_detector_area_resol_mean 8.1150
_diffrn_detector_type            EosS2
_diffrn_measured_fraction_theta_full 1.000
_diffrn_measured_fraction_theta_max 0.997
_diffrn_measurement_device       'four-circle diffractometer'
_diffrn_measurement_device_type  'SuperNova, Dual, Cu at home/near, EosS2'
_diffrn_measurement_method       '\w scans'
_diffrn_radiation_monochromator  mirror
_diffrn_radiation_probe          x-ray
_diffrn_radiation_type           'Cu K\a'
_diffrn_radiation_wavelength     1.54184
_diffrn_source                   'micro-focus sealed X-ray tube'
_diffrn_source_type              'SuperNova (Cu) X-ray Source'
_reflns_Friedel_coverage         0.000
_reflns_Friedel_fraction_full    .
_reflns_Friedel_fraction_max     .
_reflns_number_gt                9554
_reflns_number_total             10831
_reflns_special_details          
;
 Reflections were merged by SHELXL according to the crystal
 class for the calculation of statistics and refinement.
 
 _reflns_Friedel_fraction is defined as the number of unique
 Friedel pairs measured divided by the number that would be
 possible theoretically, ignoring centric projections and
 systematic absences.
;
_reflns_threshold_expression     'I > 2\s(I)'
_computing_cell_refinement       'CrysAlisPro 1.171.39.46 (Rigaku OD, 2018)'
_computing_data_collection       'CrysAlisPro 1.171.39.46 (Rigaku OD, 2018)'
_computing_data_reduction        'CrysAlisPro 1.171.39.46 (Rigaku OD, 2018)'
_computing_molecular_graphics    'Olex2 1.5 (Dolomanov et al., 2009)'
_computing_publication_material  'Olex2 1.5 (Dolomanov et al., 2009)'
_computing_structure_refinement  'SHELXL 2014/3 (Sheldrick, 2015)'
_computing_structure_solution    'SHELXT 2018/2 (Sheldrick, 2018)'
_refine_diff_density_max         0.565
_refine_diff_density_min         -0.243
_refine_diff_density_rms         0.041
_refine_ls_extinction_coef       .
_refine_ls_extinction_method     none
_refine_ls_goodness_of_fit_ref   1.012
_refine_ls_hydrogen_treatment    mixed
_refine_ls_matrix_type           full
_refine_ls_number_parameters     607
_refine_ls_number_reflns         10831
_refine_ls_number_restraints     3
_refine_ls_R_factor_all          0.0452
_refine_ls_R_factor_gt           0.0395
_refine_ls_restrained_S_all      1.012
_refine_ls_shift/su_max          0.001
_refine_ls_shift/su_mean         0.000
_refine_ls_structure_factor_coef Fsqd
_refine_ls_weighting_details     
'w=1/[\s^2^(Fo^2^)+(0.0652P)^2^+1.3127P] where P=(Fo^2^+2Fc^2^)/3'
_refine_ls_weighting_scheme      calc
_refine_ls_wR_factor_gt          0.1056
_refine_ls_wR_factor_ref         0.1104
_refine_special_details          
;
The hydrogen atoms attached to C31, C44 and C45 were each located, 
and refined subject to being a distance of 0.98 \%A from the 
relevant parent atom. 
;
_olex2_refinement_description    
;
1. Fixed Uiso
 At 1.2 times of:
  All C(H) groups, All C(H,H) groups
 At 1.5 times of:
  All C(H,H,H) groups
2. Restrained distances
 C44-H44 = C45-H45 = C31-H31
 0.98 with sigma of 0.005
3.a Ternary CH refined with riding coordinates:
 C7(H7), C10(H10), C25(H25), C28(H28), C32(H32), C39(H39)
3.b Secondary CH2 refined with riding coordinates:
 C15(H15A,H15B), C16(H16A,H16B)
3.c Aromatic/amide H refined with riding coordinates:
 C3(H3), C4(H4), C5(H5), C21(H21), C22(H22), C23(H23), C47(H47), C48(H48),
 C49(H49), C50(H50), C51(H51), C53(H53), C54(H54), C55(H55), C56(H56), C57(H57)
3.d Idealised Me refined as rotating group:
 C8(H8A,H8B,H8C), C9(H9A,H9B,H9C), C11(H11A,H11B,H11C), C12(H12A,H12B,H12C),
 C13(H13A,H13B,H13C), C14(H14A,H14B,H14C), C17(H17A,H17B,H17C), C18(H18A,H18B,
 H18C), C26(H26A,H26B,H26C), C27(H27A,H27B,H27C), C29(H29A,H29B,H29C), C30(H30A,
 H30B,H30C), C33(H33A,H33B,H33C), C34(H34A,H34B,H34C), C36(H36A,H36B,H36C),
 C38(H38A,H38B,H38C), C40(H40A,H40B,H40C), C41(H41A,H41B,H41C)
;
_atom_sites_solution_hydrogens   mixed
_atom_sites_solution_primary     dual
_atom_sites_solution_secondary   ?
loop_
_atom_site_label
_atom_site_type_symbol
_atom_site_fract_x
_atom_site_fract_y
_atom_site_fract_z
_atom_site_U_iso_or_equiv
_atom_site_adp_type
_atom_site_occupancy
_atom_site_site_symmetry_order
_atom_site_calc_flag
_atom_site_refinement_flags_posn
_atom_site_refinement_flags_adp
_atom_site_refinement_flags_occupancy
_atom_site_disorder_assembly
_atom_site_disorder_group
Si1 Si 0.09263(2) 0.92684(3) 0.40336(2) 0.02692(9) Uani 1 1 d . . . . .
Si2 Si 0.31470(2) 0.92245(3) 0.47956(2) 0.02756(9) Uani 1 1 d . . . . .
Al1 Al 0.22071(2) 0.74021(3) 0.41459(2) 0.02354(9) Uani 1 1 d . . . . .
N1 N 0.14477(7) 0.82960(8) 0.37773(4) 0.0242(2) Uani 1 1 d . . . . .
N2 N 0.28499(7) 0.79937(8) 0.47349(4) 0.0244(2) Uani 1 1 d . . . . .
C1 C 0.12088(8) 0.80626(10) 0.32263(5) 0.0260(2) Uani 1 1 d . . . . .
C2 C 0.16100(9) 0.85426(11) 0.28322(5) 0.0310(3) Uani 1 1 d . . . . .
C3 C 0.13752(10) 0.83066(13) 0.22998(6) 0.0411(3) Uani 1 1 d . . . . .
H3 H 0.1648 0.8628 0.2037 0.049 Uiso 1 1 calc R U . . .
C4 C 0.07546(11) 0.76163(15) 0.21451(6) 0.0456(4) Uani 1 1 d . . . . .
H4 H 0.0603 0.7463 0.1780 0.055 Uiso 1 1 calc R U . . .
C5 C 0.03572(10) 0.71528(13) 0.25285(6) 0.0390(3) Uani 1 1 d . . . . .
H5 H -0.0071 0.6679 0.2423 0.047 Uiso 1 1 calc R U . . .
C6 C 0.05698(8) 0.73636(11) 0.30677(5) 0.0296(3) Uani 1 1 d . . . . .
C7 C 0.00678(9) 0.68533(11) 0.34580(5) 0.0324(3) Uani 1 1 d . . . . .
H7 H 0.0314 0.7057 0.3824 0.039 Uiso 1 1 calc R U . . .
C8 C 0.01179(11) 0.57198(12) 0.34283(7) 0.0427(3) Uani 1 1 d . . . . .
H8A H -0.0113 0.5499 0.3071 0.064 Uiso 1 1 calc R U . . .
H8B H -0.0209 0.5427 0.3689 0.064 Uiso 1 1 calc R U . . .
H8C H 0.0708 0.5510 0.3505 0.064 Uiso 1 1 calc R U . . .
C9 C -0.08560(10) 0.71836(14) 0.33750(7) 0.0448(4) Uani 1 1 d . . . . .
H9A H -0.0885 0.7905 0.3408 0.067 Uiso 1 1 calc R U . . .
H9B H -0.1157 0.6872 0.3643 0.067 Uiso 1 1 calc R U . . .
H9C H -0.1117 0.6984 0.3020 0.067 Uiso 1 1 calc R U . . .
C10 C 0.22704(9) 0.93382(11) 0.29686(6) 0.0344(3) Uani 1 1 d . . . . .
H10 H 0.2372 0.9393 0.3364 0.041 Uiso 1 1 calc R U . . .
C11 C 0.19597(12) 1.03478(14) 0.27518(9) 0.0553(4) Uani 1 1 d . . . . .
H11A H 0.2381 1.0854 0.2871 0.083 Uiso 1 1 calc R U . . .
H11B H 0.1427 1.0510 0.2883 0.083 Uiso 1 1 calc R U . . .
H11C H 0.1872 1.0326 0.2363 0.083 Uiso 1 1 calc R U . . .
C12 C 0.31151(10) 0.91011(13) 0.27789(7) 0.0428(3) Uani 1 1 d . . . . .
H12A H 0.3038 0.9049 0.2391 0.064 Uiso 1 1 calc R U . . .
H12B H 0.3330 0.8472 0.2934 0.064 Uiso 1 1 calc R U . . .
H12C H 0.3519 0.9631 0.2890 0.064 Uiso 1 1 calc R U . . .
C13 C 0.01219(10) 0.98305(12) 0.35143(6) 0.0404(3) Uani 1 1 d . . . . .
H13A H 0.0392 1.0013 0.3204 0.061 Uiso 1 1 calc R U . . .
H13B H -0.0119 1.0423 0.3659 0.061 Uiso 1 1 calc R U . . .
H13C H -0.0327 0.9349 0.3409 0.061 Uiso 1 1 calc R U . . .
C14 C 0.03350(10) 0.88510(12) 0.45818(6) 0.0392(3) Uani 1 1 d . . . . .
H14A H -0.0023 0.8285 0.4461 0.059 Uiso 1 1 calc R U . . .
H14B H -0.0018 0.9394 0.4682 0.059 Uiso 1 1 calc R U . . .
H14C H 0.0736 0.8655 0.4889 0.059 Uiso 1 1 calc R U . . .
C15 C 0.16397(9) 1.03129(10) 0.42975(6) 0.0348(3) Uani 1 1 d . . . . .
H15A H 0.1982 1.0508 0.4017 0.042 Uiso 1 1 calc R U . . .
H15B H 0.1282 1.0887 0.4362 0.042 Uiso 1 1 calc R U . . .
C16 C 0.22440(10) 1.01151(10) 0.48092(6) 0.0357(3) Uani 1 1 d . . . . .
H16A H 0.1901 0.9874 0.5080 0.043 Uiso 1 1 calc R U . . .
H16B H 0.2486 1.0760 0.4937 0.043 Uiso 1 1 calc R U . . .
C17 C 0.37559(10) 0.96504(12) 0.42506(6) 0.0386(3) Uani 1 1 d . . . . .
H17A H 0.4339 0.9415 0.4323 0.058 Uiso 1 1 calc R U . . .
H17B H 0.3751 1.0376 0.4235 0.058 Uiso 1 1 calc R U . . .
H17C H 0.3494 0.9382 0.3910 0.058 Uiso 1 1 calc R U . . .
C18 C 0.38222(9) 0.94436(11) 0.54491(6) 0.0360(3) Uani 1 1 d . . . . .
H18A H 0.3502 0.9276 0.5740 0.054 Uiso 1 1 calc R U . . .
H18B H 0.3989 1.0142 0.5476 0.054 Uiso 1 1 calc R U . . .
H18C H 0.4327 0.9027 0.5471 0.054 Uiso 1 1 calc R U . . .
C19 C 0.32326(8) 0.73459(9) 0.51468(5) 0.0263(2) Uani 1 1 d . . . . .
C20 C 0.40587(9) 0.69818(10) 0.51403(5) 0.0294(3) Uani 1 1 d . . . . .
C21 C 0.44416(10) 0.64250(12) 0.55695(6) 0.0372(3) Uani 1 1 d . . . . .
H21 H 0.5002 0.6195 0.5567 0.045 Uiso 1 1 calc R U . . .
C22 C 0.40241(11) 0.62011(13) 0.59964(6) 0.0439(4) Uani 1 1 d . . . . .
H22 H 0.4300 0.5843 0.6291 0.053 Uiso 1 1 calc R U . . .
C23 C 0.31987(11) 0.65057(12) 0.59888(6) 0.0398(3) Uani 1 1 d . . . . .
H23 H 0.2903 0.6332 0.6276 0.048 Uiso 1 1 calc R U . . .
C24 C 0.27898(9) 0.70602(10) 0.55716(5) 0.0304(3) Uani 1 1 d . . . . .
C25 C 0.45499(8) 0.71447(11) 0.46748(6) 0.0319(3) Uani 1 1 d . . . . .
H25 H 0.4177 0.7507 0.4392 0.038 Uiso 1 1 calc R U . . .
C26 C 0.53452(10) 0.77676(13) 0.48245(7) 0.0418(3) Uani 1 1 d . . . . .
H26A H 0.5189 0.8412 0.4960 0.063 Uiso 1 1 calc R U . . .
H26B H 0.5631 0.7867 0.4510 0.063 Uiso 1 1 calc R U . . .
H26C H 0.5725 0.7423 0.5099 0.063 Uiso 1 1 calc R U . . .
C27 C 0.47892(10) 0.61508(12) 0.44439(6) 0.0387(3) Uani 1 1 d . . . . .
H27A H 0.5170 0.5790 0.4711 0.058 Uiso 1 1 calc R U . . .
H27B H 0.5072 0.6269 0.4130 0.058 Uiso 1 1 calc R U . . .
H27C H 0.4279 0.5757 0.4343 0.058 Uiso 1 1 calc R U . . .
C28 C 0.18783(9) 0.73541(11) 0.55849(5) 0.0336(3) Uani 1 1 d . . . . .
H28 H 0.1641 0.7559 0.5218 0.040 Uiso 1 1 calc R U . . .
C29 C 0.18142(11) 0.82429(13) 0.59495(6) 0.0436(4) Uani 1 1 d . . . . .
H29A H 0.2038 0.8062 0.6314 0.065 Uiso 1 1 calc R U . . .
H29B H 0.1223 0.8441 0.5936 0.065 Uiso 1 1 calc R U . . .
H29C H 0.2141 0.8796 0.5832 0.065 Uiso 1 1 calc R U . . .
C30 C 0.13363(10) 0.64994(13) 0.57477(6) 0.0424(4) Uani 1 1 d . . . . .
H30A H 0.1387 0.5930 0.5515 0.064 Uiso 1 1 calc R U . . .
H30B H 0.0746 0.6710 0.5716 0.064 Uiso 1 1 calc R U . . .
H30C H 0.1529 0.6312 0.6116 0.064 Uiso 1 1 calc R U . . .
C42 C 0.29124(8) 0.68953(10) 0.36121(5) 0.0288(3) Uani 1 1 d . . . . .
C43 C 0.32719(9) 0.65322(11) 0.32725(6) 0.0338(3) Uani 1 1 d . . . . .
C44 C 0.17104(9) 0.61837(10) 0.44155(5) 0.0300(3) Uani 1 1 d D . . . .
H44 H 0.1122(5) 0.6143(14) 0.4484(7) 0.039(5) Uiso 1 1 d D . . . .
C45 C 0.21768(9) 0.53855(11) 0.45433(6) 0.0336(3) Uani 1 1 d D . . . .
H45 H 0.2774(5) 0.5397(15) 0.4490(8) 0.047(5) Uiso 1 1 d D . . . .
C46 C 0.37087(9) 0.61639(12) 0.28527(6) 0.0346(3) Uani 1 1 d . . . . .
C47 C 0.43002(10) 0.53989(12) 0.29434(6) 0.0383(3) Uani 1 1 d . . . . .
H47 H 0.4397 0.5093 0.3282 0.046 Uiso 1 1 calc R U . . .
C48 C 0.47459(11) 0.50852(14) 0.25410(7) 0.0459(4) Uani 1 1 d . . . . .
H48 H 0.5144 0.4563 0.2606 0.055 Uiso 1 1 calc R U . . .
C49 C 0.46141(12) 0.55280(15) 0.20454(7) 0.0498(4) Uani 1 1 d . . . . .
H49 H 0.4930 0.5321 0.1773 0.060 Uiso 1 1 calc R U . . .
C50 C 0.40199(12) 0.62750(15) 0.19482(6) 0.0494(4) Uani 1 1 d . . . . .
H50 H 0.3923 0.6576 0.1608 0.059 Uiso 1 1 calc R U . . .
C51 C 0.35683(11) 0.65824(13) 0.23469(6) 0.0432(4) Uani 1 1 d . . . . .
H51 H 0.3156 0.7087 0.2275 0.052 Uiso 1 1 calc R U . . .
C52 C 0.19401(9) 0.44484(10) 0.47851(5) 0.0315(3) Uani 1 1 d . . . . .
C53 C 0.25707(9) 0.38130(12) 0.50129(6) 0.0380(3) Uani 1 1 d . . . . .
H53 H 0.3144 0.4003 0.5023 0.046 Uiso 1 1 calc R U . . .
C54 C 0.23785(10) 0.29075(12) 0.52261(7) 0.0411(3) Uani 1 1 d . . . . .
H54 H 0.2819 0.2482 0.5376 0.049 Uiso 1 1 calc R U . . .
C55 C 0.15507(11) 0.26255(12) 0.52199(7) 0.0414(3) Uani 1 1 d . . . . .
H55 H 0.1417 0.1999 0.5357 0.050 Uiso 1 1 calc R U . . .
C56 C 0.09134(10) 0.32625(13) 0.50114(7) 0.0452(4) Uani 1 1 d . . . . .
H56 H 0.0341 0.3083 0.5019 0.054 Uiso 1 1 calc R U . . .
C57 C 0.11049(10) 0.41607(12) 0.47916(7) 0.0397(3) Uani 1 1 d . . . . .
H57 H 0.0662 0.4585 0.4644 0.048 Uiso 1 1 calc R U . . .
N3 N 0.73260(9) 0.85050(12) 0.21716(5) 0.0441(3) Uani 1 1 d . . . . .
N4 N 0.68932(9) 0.80608(10) 0.29071(5) 0.0397(3) Uani 1 1 d . . . . .
C31 C 0.68511(12) 0.78586(14) 0.23932(7) 0.0462(4) Uani 1 1 d D . . . .
H31 H 0.6487(12) 0.7342(12) 0.2219(8) 0.059(6) Uiso 1 1 d D . . . .
C32 C 0.74757(13) 0.8513(2) 0.16054(7) 0.0631(6) Uani 1 1 d . . . . .
H32 H 0.7474 0.9217 0.1482 0.076 Uiso 1 1 calc R U . . .
C33 C 0.83327(15) 0.8064(2) 0.15540(8) 0.0689(6) Uani 1 1 d . . . . .
H33A H 0.8768 0.8408 0.1794 0.103 Uiso 1 1 calc R U . . .
H33B H 0.8453 0.8136 0.1188 0.103 Uiso 1 1 calc R U . . .
H33C H 0.8330 0.7360 0.1647 0.103 Uiso 1 1 calc R U . . .
C34 C 0.67746(18) 0.7967(3) 0.12707(8) 0.1041(12) Uani 1 1 d . . . . .
H34A H 0.6796 0.7264 0.1367 0.156 Uiso 1 1 calc R U . . .
H34B H 0.6842 0.8038 0.0895 0.156 Uiso 1 1 calc R U . . .
H34C H 0.6230 0.8245 0.1333 0.156 Uiso 1 1 calc R U . . .
C35 C 0.76847(10) 0.91476(12) 0.25598(7) 0.0414(3) Uani 1 1 d . . . . .
C36 C 0.82626(11) 0.99718(16) 0.24585(9) 0.0587(5) Uani 1 1 d . . . . .
H36A H 0.8822 0.9703 0.2424 0.088 Uiso 1 1 calc R U . . .
H36B H 0.8307 1.0440 0.2755 0.088 Uiso 1 1 calc R U . . .
H36C H 0.8039 1.0314 0.2130 0.088 Uiso 1 1 calc R U . . .
C37 C 0.74111(10) 0.88681(11) 0.30224(6) 0.0377(3) Uani 1 1 d . . . . .
C38 C 0.75975(12) 0.92936(14) 0.35642(8) 0.0520(4) Uani 1 1 d . . . . .
H38A H 0.7070 0.9493 0.3691 0.078 Uiso 1 1 calc R U . . .
H38B H 0.7964 0.9873 0.3554 0.078 Uiso 1 1 calc R U . . .
H38C H 0.7882 0.8795 0.3805 0.078 Uiso 1 1 calc R U . . .
C39 C 0.64363(12) 0.75167(13) 0.32926(7) 0.0464(4) Uani 1 1 d . . . . .
H39 H 0.6635 0.7787 0.3654 0.056 Uiso 1 1 calc R U . . .
C40 C 0.66571(14) 0.64321(15) 0.32982(9) 0.0604(5) Uani 1 1 d . . . . .
H40A H 0.6421 0.6130 0.2961 0.091 Uiso 1 1 calc R U . . .
H40B H 0.6423 0.6105 0.3590 0.091 Uiso 1 1 calc R U . . .
H40C H 0.7271 0.6356 0.3347 0.091 Uiso 1 1 calc R U . . .
C41 C 0.55009(14) 0.77135(17) 0.31783(10) 0.0648(6) Uani 1 1 d . . . . .
H41A H 0.5398 0.8428 0.3193 0.097 Uiso 1 1 calc R U . . .
H41B H 0.5210 0.7376 0.3444 0.097 Uiso 1 1 calc R U . . .
H41C H 0.5288 0.7464 0.2824 0.097 Uiso 1 1 calc R U . . .

loop_
_atom_site_aniso_label
_atom_site_aniso_U_11
_atom_site_aniso_U_22
_atom_site_aniso_U_33
_atom_site_aniso_U_23
_atom_site_aniso_U_13
_atom_site_aniso_U_12
Si1 0.02576(17) 0.02636(18) 0.02912(17) -0.00103(13) 0.00535(13) 0.00258(13)
Si2 0.02742(18) 0.02592(18) 0.02876(17) -0.00036(13) 0.00153(13) -0.00370(13)
Al1 0.02473(18) 0.02410(18) 0.02169(17) -0.00072(13) 0.00262(13) 0.00131(13)
N1 0.0240(5) 0.0266(5) 0.0220(5) -0.0003(4) 0.0033(4) 0.0015(4)
N2 0.0251(5) 0.0249(5) 0.0231(5) -0.0001(4) 0.0024(4) -0.0006(4)
C1 0.0239(6) 0.0306(6) 0.0234(6) 0.0007(5) 0.0030(4) 0.0048(5)
C2 0.0287(6) 0.0382(7) 0.0263(6) 0.0028(5) 0.0043(5) 0.0027(5)
C3 0.0406(8) 0.0595(10) 0.0240(6) 0.0038(6) 0.0070(6) -0.0019(7)
C4 0.0434(8) 0.0689(11) 0.0241(6) -0.0078(7) 0.0028(6) -0.0029(8)
C5 0.0335(7) 0.0504(9) 0.0322(7) -0.0107(6) 0.0014(6) -0.0042(6)
C6 0.0257(6) 0.0356(7) 0.0276(6) -0.0033(5) 0.0035(5) 0.0026(5)
C7 0.0276(6) 0.0378(7) 0.0320(6) -0.0053(5) 0.0044(5) -0.0051(5)
C8 0.0443(9) 0.0392(8) 0.0439(8) -0.0042(6) 0.0031(7) -0.0075(6)
C9 0.0303(7) 0.0560(10) 0.0495(9) -0.0067(7) 0.0102(6) -0.0024(7)
C10 0.0341(7) 0.0387(8) 0.0317(6) 0.0045(5) 0.0093(5) -0.0026(6)
C11 0.0491(10) 0.0439(9) 0.0745(12) 0.0149(9) 0.0135(9) 0.0007(8)
C12 0.0354(8) 0.0493(9) 0.0456(8) 0.0024(7) 0.0126(6) -0.0044(7)
C13 0.0339(7) 0.0406(8) 0.0453(8) 0.0026(6) 0.0003(6) 0.0118(6)
C14 0.0407(8) 0.0402(8) 0.0403(7) -0.0044(6) 0.0191(6) 0.0008(6)
C15 0.0361(7) 0.0261(6) 0.0418(7) -0.0019(5) 0.0039(6) 0.0020(5)
C16 0.0386(7) 0.0270(6) 0.0405(7) -0.0066(6) 0.0010(6) 0.0002(5)
C17 0.0351(7) 0.0417(8) 0.0387(7) 0.0084(6) 0.0033(6) -0.0093(6)
C18 0.0373(7) 0.0359(7) 0.0336(7) -0.0051(6) -0.0005(6) -0.0076(6)
C19 0.0280(6) 0.0267(6) 0.0234(5) -0.0013(5) 0.0005(5) -0.0030(5)
C20 0.0285(6) 0.0296(6) 0.0293(6) 0.0005(5) 0.0010(5) -0.0014(5)
C21 0.0336(7) 0.0404(8) 0.0361(7) 0.0043(6) -0.0010(6) 0.0052(6)
C22 0.0482(9) 0.0494(9) 0.0319(7) 0.0122(6) -0.0030(6) 0.0059(7)
C23 0.0455(8) 0.0473(8) 0.0270(6) 0.0075(6) 0.0060(6) -0.0015(7)
C24 0.0336(7) 0.0332(7) 0.0243(6) -0.0009(5) 0.0033(5) -0.0022(5)
C25 0.0252(6) 0.0358(7) 0.0350(7) 0.0037(5) 0.0044(5) 0.0018(5)
C26 0.0289(7) 0.0442(8) 0.0527(9) 0.0028(7) 0.0073(6) -0.0027(6)
C27 0.0352(7) 0.0420(8) 0.0397(7) 0.0017(6) 0.0083(6) 0.0050(6)
C28 0.0343(7) 0.0427(8) 0.0247(6) -0.0002(5) 0.0075(5) -0.0024(6)
C29 0.0469(9) 0.0463(9) 0.0406(8) -0.0050(7) 0.0164(7) -0.0005(7)
C30 0.0414(8) 0.0553(9) 0.0323(7) -0.0041(6) 0.0114(6) -0.0119(7)
C42 0.0284(6) 0.0329(6) 0.0249(6) -0.0025(5) 0.0027(5) 0.0040(5)
C43 0.0301(7) 0.0382(7) 0.0326(7) -0.0041(6) 0.0024(5) 0.0027(6)
C44 0.0327(7) 0.0291(6) 0.0281(6) -0.0009(5) 0.0035(5) -0.0044(5)
C45 0.0332(7) 0.0304(7) 0.0381(7) 0.0015(6) 0.0074(5) -0.0036(5)
C46 0.0299(7) 0.0411(8) 0.0329(7) -0.0092(6) 0.0048(5) 0.0016(6)
C47 0.0348(7) 0.0449(8) 0.0351(7) -0.0075(6) 0.0039(6) 0.0044(6)
C48 0.0375(8) 0.0530(9) 0.0476(9) -0.0133(7) 0.0072(7) 0.0105(7)
C49 0.0480(9) 0.0628(11) 0.0416(8) -0.0155(8) 0.0167(7) 0.0040(8)
C50 0.0579(10) 0.0597(11) 0.0316(7) -0.0047(7) 0.0097(7) 0.0037(8)
C51 0.0452(9) 0.0494(9) 0.0348(7) -0.0056(6) 0.0044(6) 0.0092(7)
C52 0.0356(7) 0.0267(6) 0.0326(6) -0.0001(5) 0.0062(5) -0.0022(5)
C53 0.0305(7) 0.0375(8) 0.0464(8) 0.0046(6) 0.0062(6) -0.0012(6)
C54 0.0372(8) 0.0374(8) 0.0487(8) 0.0113(6) 0.0062(6) 0.0067(6)
C55 0.0425(8) 0.0340(7) 0.0489(8) 0.0115(6) 0.0097(7) -0.0020(6)
C56 0.0327(7) 0.0431(9) 0.0597(10) 0.0143(7) 0.0055(7) -0.0061(6)
C57 0.0318(7) 0.0361(8) 0.0506(8) 0.0104(6) 0.0028(6) -0.0008(6)
N3 0.0384(7) 0.0596(9) 0.0349(6) 0.0114(6) 0.0068(5) 0.0016(6)
N4 0.0462(7) 0.0399(7) 0.0345(6) -0.0001(5) 0.0105(5) -0.0047(6)
C31 0.0500(9) 0.0515(10) 0.0378(8) -0.0032(7) 0.0086(7) -0.0086(7)
C32 0.0572(11) 0.0977(17) 0.0363(9) 0.0205(9) 0.0129(8) 0.0081(11)
C33 0.0672(13) 0.0954(17) 0.0488(10) 0.0166(11) 0.0246(9) 0.0130(12)
C34 0.0749(16) 0.205(4) 0.0304(9) -0.0011(15) 0.0008(10) -0.008(2)
C35 0.0310(7) 0.0423(8) 0.0505(9) 0.0112(7) 0.0039(6) 0.0033(6)
C36 0.0362(9) 0.0587(11) 0.0804(13) 0.0260(10) 0.0053(8) -0.0044(8)
C37 0.0342(7) 0.0352(7) 0.0435(8) 0.0005(6) 0.0047(6) 0.0026(6)
C38 0.0506(10) 0.0500(10) 0.0555(10) -0.0146(8) 0.0071(8) -0.0017(8)
C39 0.0561(10) 0.0470(9) 0.0382(8) 0.0011(7) 0.0146(7) -0.0107(8)
C40 0.0560(11) 0.0532(11) 0.0758(13) 0.0185(10) 0.0225(10) -0.0010(9)
C41 0.0560(11) 0.0620(12) 0.0825(14) 0.0251(11) 0.0313(11) 0.0049(9)

_geom_special_details            
;
 All esds (except the esd in the dihedral angle between two l.s. planes)
 are estimated using the full covariance matrix.  The cell esds are taken
 into account individually in the estimation of esds in distances, angles
 and torsion angles; correlations between esds in cell parameters are only
 used when they are defined by crystal symmetry.  An approximate (isotropic)
 treatment of cell esds is used for estimating esds involving l.s. planes.
;
loop_
_geom_bond_atom_site_label_1
_geom_bond_atom_site_label_2
_geom_bond_distance
_geom_bond_site_symmetry_2
_geom_bond_publ_flag
Si1 N1 1.7283(11) . ?
Si1 C13 1.8790(15) . ?
Si1 C14 1.8707(15) . ?
Si1 C15 1.8821(15) . ?
Si2 N2 1.7301(11) . ?
Si2 C16 1.8838(15) . ?
Si2 C17 1.8849(15) . ?
Si2 C18 1.8825(14) . ?
Al1 N1 1.8745(11) . ?
Al1 N2 1.8799(11) . ?
Al1 C42 1.9959(14) . ?
Al1 C44 1.9876(14) . ?
N1 C1 1.4376(16) . ?
N2 C19 1.4383(16) . ?
C1 C2 1.4156(19) . ?
C1 C6 1.4111(19) . ?
C2 C3 1.393(2) . ?
C2 C10 1.515(2) . ?
C3 H3 0.9500 . ?
C3 C4 1.381(2) . ?
C4 H4 0.9500 . ?
C4 C5 1.381(2) . ?
C5 H5 0.9500 . ?
C5 C6 1.3974(19) . ?
C6 C7 1.5208(19) . ?
C7 H7 1.0000 . ?
C7 C8 1.535(2) . ?
C7 C9 1.532(2) . ?
C8 H8A 0.9800 . ?
C8 H8B 0.9800 . ?
C8 H8C 0.9800 . ?
C9 H9A 0.9800 . ?
C9 H9B 0.9800 . ?
C9 H9C 0.9800 . ?
C10 H10 1.0000 . ?
C10 C11 1.529(2) . ?
C10 C12 1.527(2) . ?
C11 H11A 0.9800 . ?
C11 H11B 0.9800 . ?
C11 H11C 0.9800 . ?
C12 H12A 0.9800 . ?
C12 H12B 0.9800 . ?
C12 H12C 0.9800 . ?
C13 H13A 0.9800 . ?
C13 H13B 0.9800 . ?
C13 H13C 0.9800 . ?
C14 H14A 0.9800 . ?
C14 H14B 0.9800 . ?
C14 H14C 0.9800 . ?
C15 H15A 0.9900 . ?
C15 H15B 0.9900 . ?
C15 C16 1.539(2) . ?
C16 H16A 0.9900 . ?
C16 H16B 0.9900 . ?
C17 H17A 0.9800 . ?
C17 H17B 0.9800 . ?
C17 H17C 0.9800 . ?
C18 H18A 0.9800 . ?
C18 H18B 0.9800 . ?
C18 H18C 0.9800 . ?
C19 C20 1.4126(19) . ?
C19 C24 1.4201(19) . ?
C20 C21 1.398(2) . ?
C20 C25 1.5197(19) . ?
C21 H21 0.9500 . ?
C21 C22 1.380(2) . ?
C22 H22 0.9500 . ?
C22 C23 1.381(2) . ?
C23 H23 0.9500 . ?
C23 C24 1.390(2) . ?
C24 C28 1.516(2) . ?
C25 H25 1.0000 . ?
C25 C26 1.531(2) . ?
C25 C27 1.533(2) . ?
C26 H26A 0.9800 . ?
C26 H26B 0.9800 . ?
C26 H26C 0.9800 . ?
C27 H27A 0.9800 . ?
C27 H27B 0.9800 . ?
C27 H27C 0.9800 . ?
C28 H28 1.0000 . ?
C28 C29 1.528(2) . ?
C28 C30 1.533(2) . ?
C29 H29A 0.9800 . ?
C29 H29B 0.9800 . ?
C29 H29C 0.9800 . ?
C30 H30A 0.9800 . ?
C30 H30B 0.9800 . ?
C30 H30C 0.9800 . ?
C42 C43 1.203(2) . ?
C43 C46 1.439(2) . ?
C44 H44 0.981(5) . ?
C44 C45 1.327(2) . ?
C45 H45 0.982(5) . ?
C45 C52 1.4777(19) . ?
C46 C47 1.400(2) . ?
C46 C51 1.395(2) . ?
C47 H47 0.9500 . ?
C47 C48 1.388(2) . ?
C48 H48 0.9500 . ?
C48 C49 1.385(3) . ?
C49 H49 0.9500 . ?
C49 C50 1.386(3) . ?
C50 H50 0.9500 . ?
C50 C51 1.383(2) . ?
C51 H51 0.9500 . ?
C52 C53 1.392(2) . ?
C52 C57 1.394(2) . ?
C53 H53 0.9500 . ?
C53 C54 1.388(2) . ?
C54 H54 0.9500 . ?
C54 C55 1.377(2) . ?
C55 H55 0.9500 . ?
C55 C56 1.385(2) . ?
C56 H56 0.9500 . ?
C56 C57 1.386(2) . ?
C57 H57 0.9500 . ?
N3 C31 1.330(2) . ?
N3 C32 1.489(2) . ?
N3 C35 1.381(2) . ?
N4 C31 1.327(2) . ?
N4 C37 1.377(2) . ?
N4 C39 1.491(2) . ?
C31 H31 0.977(5) . ?
C32 H32 1.0000 . ?
C32 C33 1.521(3) . ?
C32 C34 1.509(4) . ?
C33 H33A 0.9800 . ?
C33 H33B 0.9800 . ?
C33 H33C 0.9800 . ?
C34 H34A 0.9800 . ?
C34 H34B 0.9800 . ?
C34 H34C 0.9800 . ?
C35 C36 1.491(2) . ?
C35 C37 1.361(2) . ?
C36 H36A 0.9800 . ?
C36 H36B 0.9800 . ?
C36 H36C 0.9800 . ?
C37 C38 1.486(2) . ?
C38 H38A 0.9800 . ?
C38 H38B 0.9800 . ?
C38 H38C 0.9800 . ?
C39 H39 1.0000 . ?
C39 C40 1.506(3) . ?
C39 C41 1.511(3) . ?
C40 H40A 0.9800 . ?
C40 H40B 0.9800 . ?
C40 H40C 0.9800 . ?
C41 H41A 0.9800 . ?
C41 H41B 0.9800 . ?
C41 H41C 0.9800 . ?

loop_
_geom_angle_atom_site_label_1
_geom_angle_atom_site_label_2
_geom_angle_atom_site_label_3
_geom_angle
_geom_angle_site_symmetry_1
_geom_angle_site_symmetry_3
_geom_angle_publ_flag
N1 Si1 C13 111.24(6) . . ?
N1 Si1 C14 111.59(6) . . ?
N1 Si1 C15 113.79(6) . . ?
C13 Si1 C15 105.99(7) . . ?
C14 Si1 C13 106.14(8) . . ?
C14 Si1 C15 107.63(7) . . ?
N2 Si2 C16 114.36(6) . . ?
N2 Si2 C17 112.95(6) . . ?
N2 Si2 C18 110.43(6) . . ?
C16 Si2 C17 106.88(7) . . ?
C18 Si2 C16 103.69(7) . . ?
C18 Si2 C17 107.95(7) . . ?
N1 Al1 N2 112.07(5) . . ?
N1 Al1 C42 105.57(5) . . ?
N1 Al1 C44 116.28(6) . . ?
N2 Al1 C42 112.81(5) . . ?
N2 Al1 C44 106.21(5) . . ?
C44 Al1 C42 103.76(6) . . ?
Si1 N1 Al1 127.91(6) . . ?
C1 N1 Si1 116.98(8) . . ?
C1 N1 Al1 114.71(8) . . ?
Si2 N2 Al1 126.49(6) . . ?
C19 N2 Si2 115.68(8) . . ?
C19 N2 Al1 117.24(8) . . ?
C2 C1 N1 120.09(12) . . ?
C6 C1 N1 121.03(11) . . ?
C6 C1 C2 118.88(12) . . ?
C1 C2 C10 122.02(12) . . ?
C3 C2 C1 119.53(14) . . ?
C3 C2 C10 118.41(13) . . ?
C2 C3 H3 119.2 . . ?
C4 C3 C2 121.55(14) . . ?
C4 C3 H3 119.2 . . ?
C3 C4 H4 120.5 . . ?
C3 C4 C5 119.03(13) . . ?
C5 C4 H4 120.5 . . ?
C4 C5 H5 119.2 . . ?
C4 C5 C6 121.61(14) . . ?
C6 C5 H5 119.2 . . ?
C1 C6 C7 122.79(12) . . ?
C5 C6 C1 119.39(13) . . ?
C5 C6 C7 117.76(13) . . ?
C6 C7 H7 107.7 . . ?
C6 C7 C8 112.60(12) . . ?
C6 C7 C9 111.15(13) . . ?
C8 C7 H7 107.7 . . ?
C9 C7 H7 107.7 . . ?
C9 C7 C8 109.83(13) . . ?
C7 C8 H8A 109.5 . . ?
C7 C8 H8B 109.5 . . ?
C7 C8 H8C 109.5 . . ?
H8A C8 H8B 109.5 . . ?
H8A C8 H8C 109.5 . . ?
H8B C8 H8C 109.5 . . ?
C7 C9 H9A 109.5 . . ?
C7 C9 H9B 109.5 . . ?
C7 C9 H9C 109.5 . . ?
H9A C9 H9B 109.5 . . ?
H9A C9 H9C 109.5 . . ?
H9B C9 H9C 109.5 . . ?
C2 C10 H10 107.4 . . ?
C2 C10 C11 111.44(13) . . ?
C2 C10 C12 113.51(13) . . ?
C11 C10 H10 107.4 . . ?
C12 C10 H10 107.4 . . ?
C12 C10 C11 109.43(13) . . ?
C10 C11 H11A 109.5 . . ?
C10 C11 H11B 109.5 . . ?
C10 C11 H11C 109.5 . . ?
H11A C11 H11B 109.5 . . ?
H11A C11 H11C 109.5 . . ?
H11B C11 H11C 109.5 . . ?
C10 C12 H12A 109.5 . . ?
C10 C12 H12B 109.5 . . ?
C10 C12 H12C 109.5 . . ?
H12A C12 H12B 109.5 . . ?
H12A C12 H12C 109.5 . . ?
H12B C12 H12C 109.5 . . ?
Si1 C13 H13A 109.5 . . ?
Si1 C13 H13B 109.5 . . ?
Si1 C13 H13C 109.5 . . ?
H13A C13 H13B 109.5 . . ?
H13A C13 H13C 109.5 . . ?
H13B C13 H13C 109.5 . . ?
Si1 C14 H14A 109.5 . . ?
Si1 C14 H14B 109.5 . . ?
Si1 C14 H14C 109.5 . . ?
H14A C14 H14B 109.5 . . ?
H14A C14 H14C 109.5 . . ?
H14B C14 H14C 109.5 . . ?
Si1 C15 H15A 108.0 . . ?
Si1 C15 H15B 108.0 . . ?
H15A C15 H15B 107.3 . . ?
C16 C15 Si1 117.12(10) . . ?
C16 C15 H15A 108.0 . . ?
C16 C15 H15B 108.0 . . ?
Si2 C16 H16A 107.4 . . ?
Si2 C16 H16B 107.4 . . ?
C15 C16 Si2 119.60(10) . . ?
C15 C16 H16A 107.4 . . ?
C15 C16 H16B 107.4 . . ?
H16A C16 H16B 107.0 . . ?
Si2 C17 H17A 109.5 . . ?
Si2 C17 H17B 109.5 . . ?
Si2 C17 H17C 109.5 . . ?
H17A C17 H17B 109.5 . . ?
H17A C17 H17C 109.5 . . ?
H17B C17 H17C 109.5 . . ?
Si2 C18 H18A 109.5 . . ?
Si2 C18 H18B 109.5 . . ?
Si2 C18 H18C 109.5 . . ?
H18A C18 H18B 109.5 . . ?
H18A C18 H18C 109.5 . . ?
H18B C18 H18C 109.5 . . ?
C20 C19 N2 120.88(12) . . ?
C20 C19 C24 118.38(12) . . ?
C24 C19 N2 120.74(12) . . ?
C19 C20 C25 122.62(12) . . ?
C21 C20 C19 119.55(13) . . ?
C21 C20 C25 117.81(13) . . ?
C20 C21 H21 119.2 . . ?
C22 C21 C20 121.54(14) . . ?
C22 C21 H21 119.2 . . ?
C21 C22 H22 120.5 . . ?
C21 C22 C23 118.97(13) . . ?
C23 C22 H22 120.5 . . ?
C22 C23 H23 119.2 . . ?
C22 C23 C24 121.67(14) . . ?
C24 C23 H23 119.2 . . ?
C19 C24 C28 121.55(12) . . ?
C23 C24 C19 119.63(13) . . ?
C23 C24 C28 118.83(13) . . ?
C20 C25 H25 108.0 . . ?
C20 C25 C26 112.57(12) . . ?
C20 C25 C27 110.60(12) . . ?
C26 C25 H25 108.0 . . ?
C26 C25 C27 109.56(12) . . ?
C27 C25 H25 108.0 . . ?
C25 C26 H26A 109.5 . . ?
C25 C26 H26B 109.5 . . ?
C25 C26 H26C 109.5 . . ?
H26A C26 H26B 109.5 . . ?
H26A C26 H26C 109.5 . . ?
H26B C26 H26C 109.5 . . ?
C25 C27 H27A 109.5 . . ?
C25 C27 H27B 109.5 . . ?
C25 C27 H27C 109.5 . . ?
H27A C27 H27B 109.5 . . ?
H27A C27 H27C 109.5 . . ?
H27B C27 H27C 109.5 . . ?
C24 C28 H28 107.5 . . ?
C24 C28 C29 111.12(12) . . ?
C24 C28 C30 112.89(13) . . ?
C29 C28 H28 107.5 . . ?
C29 C28 C30 110.03(12) . . ?
C30 C28 H28 107.5 . . ?
C28 C29 H29A 109.5 . . ?
C28 C29 H29B 109.5 . . ?
C28 C29 H29C 109.5 . . ?
H29A C29 H29B 109.5 . . ?
H29A C29 H29C 109.5 . . ?
H29B C29 H29C 109.5 . . ?
C28 C30 H30A 109.5 . . ?
C28 C30 H30B 109.5 . . ?
C28 C30 H30C 109.5 . . ?
H30A C30 H30B 109.5 . . ?
H30A C30 H30C 109.5 . . ?
H30B C30 H30C 109.5 . . ?
C43 C42 Al1 173.62(13) . . ?
C42 C43 C46 176.15(17) . . ?
Al1 C44 H44 122.9(11) . . ?
C45 C44 Al1 121.27(11) . . ?
C45 C44 H44 115.7(11) . . ?
C44 C45 H45 118.6(12) . . ?
C44 C45 C52 129.10(14) . . ?
C52 C45 H45 112.2(12) . . ?
C47 C46 C43 121.11(14) . . ?
C51 C46 C43 120.53(14) . . ?
C51 C46 C47 118.34(14) . . ?
C46 C47 H47 119.8 . . ?
C48 C47 C46 120.37(15) . . ?
C48 C47 H47 119.8 . . ?
C47 C48 H48 119.8 . . ?
C49 C48 C47 120.44(16) . . ?
C49 C48 H48 119.8 . . ?
C48 C49 H49 120.1 . . ?
C48 C49 C50 119.70(15) . . ?
C50 C49 H49 120.1 . . ?
C49 C50 H50 120.0 . . ?
C51 C50 C49 119.99(16) . . ?
C51 C50 H50 120.0 . . ?
C46 C51 H51 119.4 . . ?
C50 C51 C46 121.12(16) . . ?
C50 C51 H51 119.4 . . ?
C53 C52 C45 119.31(13) . . ?
C53 C52 C57 117.87(13) . . ?
C57 C52 C45 122.81(13) . . ?
C52 C53 H53 119.3 . . ?
C54 C53 C52 121.31(14) . . ?
C54 C53 H53 119.3 . . ?
C53 C54 H54 120.0 . . ?
C55 C54 C53 120.08(14) . . ?
C55 C54 H54 120.0 . . ?
C54 C55 H55 120.3 . . ?
C54 C55 C56 119.46(14) . . ?
C56 C55 H55 120.3 . . ?
C55 C56 H56 119.8 . . ?
C55 C56 C57 120.45(15) . . ?
C57 C56 H56 119.8 . . ?
C52 C57 H57 119.6 . . ?
C56 C57 C52 120.76(14) . . ?
C56 C57 H57 119.6 . . ?
C31 N3 C32 125.96(17) . . ?
C31 N3 C35 108.47(14) . . ?
C35 N3 C32 125.53(16) . . ?
C31 N4 C37 108.88(14) . . ?
C31 N4 C39 125.40(14) . . ?
C37 N4 C39 125.70(13) . . ?
N3 C31 H31 128.1(13) . . ?
N4 C31 N3 108.88(15) . . ?
N4 C31 H31 122.9(13) . . ?
N3 C32 H32 108.4 . . ?
N3 C32 C33 109.93(15) . . ?
N3 C32 C34 109.83(18) . . ?
C33 C32 H32 108.4 . . ?
C34 C32 H32 108.4 . . ?
C34 C32 C33 111.7(2) . . ?
C32 C33 H33A 109.5 . . ?
C32 C33 H33B 109.5 . . ?
C32 C33 H33C 109.5 . . ?
H33A C33 H33B 109.5 . . ?
H33A C33 H33C 109.5 . . ?
H33B C33 H33C 109.5 . . ?
C32 C34 H34A 109.5 . . ?
C32 C34 H34B 109.5 . . ?
C32 C34 H34C 109.5 . . ?
H34A C34 H34B 109.5 . . ?
H34A C34 H34C 109.5 . . ?
H34B C34 H34C 109.5 . . ?
N3 C35 C36 123.70(17) . . ?
C37 C35 N3 107.00(14) . . ?
C37 C35 C36 129.30(18) . . ?
C35 C36 H36A 109.5 . . ?
C35 C36 H36B 109.5 . . ?
C35 C36 H36C 109.5 . . ?
H36A C36 H36B 109.5 . . ?
H36A C36 H36C 109.5 . . ?
H36B C36 H36C 109.5 . . ?
N4 C37 C38 123.05(15) . . ?
C35 C37 N4 106.77(14) . . ?
C35 C37 C38 130.18(16) . . ?
C37 C38 H38A 109.5 . . ?
C37 C38 H38B 109.5 . . ?
C37 C38 H38C 109.5 . . ?
H38A C38 H38B 109.5 . . ?
H38A C38 H38C 109.5 . . ?
H38B C38 H38C 109.5 . . ?
N4 C39 H39 107.4 . . ?
N4 C39 C40 110.54(15) . . ?
N4 C39 C41 110.23(15) . . ?
C40 C39 H39 107.4 . . ?
C40 C39 C41 113.47(17) . . ?
C41 C39 H39 107.4 . . ?
C39 C40 H40A 109.5 . . ?
C39 C40 H40B 109.5 . . ?
C39 C40 H40C 109.5 . . ?
H40A C40 H40B 109.5 . . ?
H40A C40 H40C 109.5 . . ?
H40B C40 H40C 109.5 . . ?
C39 C41 H41A 109.5 . . ?
C39 C41 H41B 109.5 . . ?
C39 C41 H41C 109.5 . . ?
H41A C41 H41B 109.5 . . ?
H41A C41 H41C 109.5 . . ?
H41B C41 H41C 109.5 . . ?

loop_
_geom_torsion_atom_site_label_1
_geom_torsion_atom_site_label_2
_geom_torsion_atom_site_label_3
_geom_torsion_atom_site_label_4
_geom_torsion
_geom_torsion_site_symmetry_1
_geom_torsion_site_symmetry_2
_geom_torsion_site_symmetry_3
_geom_torsion_site_symmetry_4
_geom_torsion_publ_flag
Si1 N1 C1 C2 88.32(13) . . . . ?
Si1 N1 C1 C6 -91.08(13) . . . . ?
Si1 C15 C16 Si2 68.86(14) . . . . ?
Si2 N2 C19 C20 -80.06(13) . . . . ?
Si2 N2 C19 C24 99.68(12) . . . . ?
Al1 N1 C1 C2 -98.36(12) . . . . ?
Al1 N1 C1 C6 82.24(13) . . . . ?
Al1 N2 C19 C20 91.74(13) . . . . ?
Al1 N2 C19 C24 -88.52(13) . . . . ?
Al1 C44 C45 C52 174.94(12) . . . . ?
N1 Si1 C15 C16 -70.02(12) . . . . ?
N1 Al1 N2 Si2 -30.06(9) . . . . ?
N1 Al1 N2 C19 159.14(9) . . . . ?
N1 C1 C2 C3 179.72(13) . . . . ?
N1 C1 C2 C10 -2.52(19) . . . . ?
N1 C1 C6 C5 -179.72(13) . . . . ?
N1 C1 C6 C7 3.0(2) . . . . ?
N2 Si2 C16 C15 -71.80(13) . . . . ?
N2 Al1 N1 Si1 -33.05(9) . . . . ?
N2 Al1 N1 C1 154.50(9) . . . . ?
N2 C19 C20 C21 174.40(12) . . . . ?
N2 C19 C20 C25 -7.37(19) . . . . ?
N2 C19 C24 C23 -174.34(13) . . . . ?
N2 C19 C24 C28 5.06(19) . . . . ?
C1 C2 C3 C4 0.3(2) . . . . ?
C1 C2 C10 C11 -113.38(16) . . . . ?
C1 C2 C10 C12 122.52(15) . . . . ?
C1 C6 C7 C8 -123.84(14) . . . . ?
C1 C6 C7 C9 112.44(15) . . . . ?
C2 C1 C6 C5 0.9(2) . . . . ?
C2 C1 C6 C7 -176.40(12) . . . . ?
C2 C3 C4 C5 0.2(3) . . . . ?
C3 C2 C10 C11 64.41(19) . . . . ?
C3 C2 C10 C12 -59.69(18) . . . . ?
C3 C4 C5 C6 -0.2(3) . . . . ?
C4 C5 C6 C1 -0.4(2) . . . . ?
C4 C5 C6 C7 177.06(15) . . . . ?
C5 C6 C7 C8 58.83(18) . . . . ?
C5 C6 C7 C9 -64.88(17) . . . . ?
C6 C1 C2 C3 -0.9(2) . . . . ?
C6 C1 C2 C10 176.89(12) . . . . ?
C10 C2 C3 C4 -177.50(15) . . . . ?
C13 Si1 N1 Al1 -172.05(8) . . . . ?
C13 Si1 N1 C1 0.25(12) . . . . ?
C13 Si1 C15 C16 167.41(11) . . . . ?
C14 Si1 N1 Al1 -53.71(10) . . . . ?
C14 Si1 N1 C1 118.59(10) . . . . ?
C14 Si1 C15 C16 54.17(13) . . . . ?
C15 Si1 N1 Al1 68.32(9) . . . . ?
C15 Si1 N1 C1 -119.38(10) . . . . ?
C16 Si2 N2 Al1 65.77(9) . . . . ?
C16 Si2 N2 C19 -123.30(10) . . . . ?
C17 Si2 N2 Al1 -56.76(9) . . . . ?
C17 Si2 N2 C19 114.17(10) . . . . ?
C17 Si2 C16 C15 53.98(13) . . . . ?
C18 Si2 N2 Al1 -177.75(7) . . . . ?
C18 Si2 N2 C19 -6.82(11) . . . . ?
C18 Si2 C16 C15 167.89(11) . . . . ?
C19 C20 C21 C22 1.5(2) . . . . ?
C19 C20 C25 C26 116.54(14) . . . . ?
C19 C20 C25 C27 -120.53(14) . . . . ?
C19 C24 C28 C29 -100.06(15) . . . . ?
C19 C24 C28 C30 135.77(13) . . . . ?
C20 C19 C24 C23 5.4(2) . . . . ?
C20 C19 C24 C28 -175.19(12) . . . . ?
C20 C21 C22 C23 2.3(3) . . . . ?
C21 C20 C25 C26 -65.20(17) . . . . ?
C21 C20 C25 C27 57.73(17) . . . . ?
C21 C22 C23 C24 -2.3(3) . . . . ?
C22 C23 C24 C19 -1.6(2) . . . . ?
C22 C23 C24 C28 178.96(15) . . . . ?
C23 C24 C28 C29 79.35(17) . . . . ?
C23 C24 C28 C30 -44.82(18) . . . . ?
C24 C19 C20 C21 -5.3(2) . . . . ?
C24 C19 C20 C25 172.89(12) . . . . ?
C25 C20 C21 C22 -176.79(15) . . . . ?
C42 Al1 N1 Si1 -156.23(8) . . . . ?
C42 Al1 N1 C1 31.32(10) . . . . ?
C42 Al1 N2 Si2 88.94(8) . . . . ?
C42 Al1 N2 C19 -81.86(10) . . . . ?
C43 C46 C47 C48 -176.84(15) . . . . ?
C43 C46 C51 C50 176.16(16) . . . . ?
C44 Al1 N1 Si1 89.37(9) . . . . ?
C44 Al1 N1 C1 -83.08(10) . . . . ?
C44 Al1 N2 Si2 -158.05(7) . . . . ?
C44 Al1 N2 C19 31.15(11) . . . . ?
C44 C45 C52 C53 -163.22(16) . . . . ?
C44 C45 C52 C57 17.5(2) . . . . ?
C45 C52 C53 C54 -177.45(15) . . . . ?
C45 C52 C57 C56 178.37(16) . . . . ?
C46 C47 C48 C49 0.3(3) . . . . ?
C47 C46 C51 C50 -2.1(3) . . . . ?
C47 C48 C49 C50 -1.4(3) . . . . ?
C48 C49 C50 C51 0.7(3) . . . . ?
C49 C50 C51 C46 1.1(3) . . . . ?
C51 C46 C47 C48 1.4(2) . . . . ?
C52 C53 C54 C55 -0.7(3) . . . . ?
C53 C52 C57 C56 -1.0(2) . . . . ?
C53 C54 C55 C56 -1.6(3) . . . . ?
C54 C55 C56 C57 2.5(3) . . . . ?
C55 C56 C57 C52 -1.2(3) . . . . ?
C57 C52 C53 C54 1.9(2) . . . . ?
N3 C35 C37 N4 0.11(17) . . . . ?
N3 C35 C37 C38 179.88(16) . . . . ?
C31 N3 C32 C33 -101.1(2) . . . . ?
C31 N3 C32 C34 22.2(3) . . . . ?
C31 N3 C35 C36 179.65(16) . . . . ?
C31 N3 C35 C37 0.01(19) . . . . ?
C31 N4 C37 C35 -0.19(19) . . . . ?
C31 N4 C37 C38 -179.98(16) . . . . ?
C31 N4 C39 C40 57.3(2) . . . . ?
C31 N4 C39 C41 -68.9(2) . . . . ?
C32 N3 C31 N4 177.63(16) . . . . ?
C32 N3 C35 C36 1.9(3) . . . . ?
C32 N3 C35 C37 -177.76(16) . . . . ?
C35 N3 C31 N4 -0.1(2) . . . . ?
C35 N3 C32 C33 76.3(3) . . . . ?
C35 N3 C32 C34 -160.5(2) . . . . ?
C36 C35 C37 N4 -179.50(16) . . . . ?
C36 C35 C37 C38 0.3(3) . . . . ?
C37 N4 C31 N3 0.2(2) . . . . ?
C37 N4 C39 C40 -124.33(18) . . . . ?
C37 N4 C39 C41 109.4(2) . . . . ?
C39 N4 C31 N3 178.80(16) . . . . ?
C39 N4 C37 C35 -178.78(15) . . . . ?
C39 N4 C37 C38 1.4(3) . . . . ?

_shelx_res_file                  
;
TITL s21msh56
CELL 1.54184 16.0038 13.5032 25.4153 90 97.519 90
ZERR 4 0.0001 0.0001 0.0001 0 0.001 0
LATT 1
SYMM -X,0.5+Y,0.5-Z
SFAC C H Al N Si
UNIT 228 332 4 16 8
DFIX 0.98 0.005 C44 H44 C45 H45 C31 H31

L.S. 10
PLAN  2
TEMP -123
CONF
BOND
list 4
MORE -1
BOND $H
fmap 2 53
acta
REM <olex2.extras>
REM <HklSrc "%.\\s21msh56.hkl">
REM </olex2.extras>

WGHT    0.065200    1.312700
FVAR       0.38333
SI1   5    0.092626    0.926842    0.403360    11.00000    0.02576    0.02636 =
         0.02912   -0.00103    0.00535    0.00258
SI2   5    0.314700    0.922455    0.479565    11.00000    0.02742    0.02592 =
         0.02876   -0.00036    0.00153   -0.00370
AL1   3    0.220714    0.740206    0.414590    11.00000    0.02473    0.02410 =
         0.02169   -0.00072    0.00262    0.00131
N1    4    0.144771    0.829597    0.377733    11.00000    0.02403    0.02658 =
         0.02197   -0.00032    0.00329    0.00153
N2    4    0.284991    0.799365    0.473485    11.00000    0.02505    0.02489 =
         0.02313   -0.00014    0.00237   -0.00055
C1    1    0.120876    0.806257    0.322631    11.00000    0.02395    0.03060 =
         0.02344    0.00070    0.00299    0.00483
C2    1    0.160997    0.854260    0.283222    11.00000    0.02873    0.03816 =
         0.02626    0.00277    0.00431    0.00273
C3    1    0.137521    0.830664    0.229978    11.00000    0.04059    0.05949 =
         0.02404    0.00383    0.00703   -0.00187
AFIX  43
H3    2    0.164842    0.862813    0.203689    11.00000   -1.20000
AFIX   0
C4    1    0.075457    0.761628    0.214508    11.00000    0.04342    0.06888 =
         0.02412   -0.00782    0.00281   -0.00290
AFIX  43
H4    2    0.060321    0.746253    0.178030    11.00000   -1.20000
AFIX   0
C5    1    0.035725    0.715276    0.252846    11.00000    0.03350    0.05043 =
         0.03220   -0.01072    0.00141   -0.00416
AFIX  43
H5    2   -0.007094    0.667905    0.242302    11.00000   -1.20000
AFIX   0
C6    1    0.056975    0.736364    0.306767    11.00000    0.02568    0.03557 =
         0.02760   -0.00327    0.00345    0.00263
C7    1    0.006779    0.685329    0.345797    11.00000    0.02763    0.03776 =
         0.03201   -0.00530    0.00439   -0.00514
AFIX  13
H7    2    0.031424    0.705745    0.382379    11.00000   -1.20000
AFIX   0
C8    1    0.011793    0.571982    0.342828    11.00000    0.04427    0.03921 =
         0.04386   -0.00419    0.00306   -0.00751
AFIX 137
H8A   2   -0.011285    0.549881    0.307142    11.00000   -1.50000
H8B   2   -0.020885    0.542682    0.368916    11.00000   -1.50000
H8C   2    0.070752    0.551021    0.350531    11.00000   -1.50000
AFIX   0
C9    1   -0.085600    0.718362    0.337501    11.00000    0.03033    0.05602 =
         0.04951   -0.00667    0.01016   -0.00239
AFIX 137
H9A   2   -0.088495    0.790546    0.340830    11.00000   -1.50000
H9B   2   -0.115741    0.687239    0.364333    11.00000   -1.50000
H9C   2   -0.111653    0.698429    0.302036    11.00000   -1.50000
AFIX   0
C10   1    0.227042    0.933816    0.296863    11.00000    0.03409    0.03872 =
         0.03167    0.00454    0.00933   -0.00258
AFIX  13
H10   2    0.237184    0.939276    0.336424    11.00000   -1.20000
AFIX   0
C11   1    0.195970    1.034776    0.275184    11.00000    0.04912    0.04387 =
         0.07450    0.01488    0.01349    0.00075
AFIX 137
H11A  2    0.238091    1.085445    0.287062    11.00000   -1.50000
H11B  2    0.142684    1.051000    0.288285    11.00000   -1.50000
H11C  2    0.187219    1.032594    0.236310    11.00000   -1.50000
AFIX   0
C12   1    0.311506    0.910107    0.277894    11.00000    0.03540    0.04930 =
         0.04564    0.00242    0.01261   -0.00438
AFIX 137
H12A  2    0.303846    0.904863    0.239102    11.00000   -1.50000
H12B  2    0.333006    0.847182    0.293412    11.00000   -1.50000
H12C  2    0.351863    0.963063    0.288995    11.00000   -1.50000
AFIX   0
C13   1    0.012189    0.983048    0.351425    11.00000    0.03393    0.04061 =
         0.04526    0.00262    0.00032    0.01185
AFIX 137
H13A  2    0.039227    1.001329    0.320373    11.00000   -1.50000
H13B  2   -0.011916    1.042269    0.365882    11.00000   -1.50000
H13C  2   -0.032697    0.934859    0.340935    11.00000   -1.50000
AFIX   0
C14   1    0.033495    0.885097    0.458182    11.00000    0.04074    0.04024 =
         0.04031   -0.00438    0.01914    0.00076
AFIX 137
H14A  2   -0.002253    0.828462    0.446105    11.00000   -1.50000
H14B  2   -0.001789    0.939445    0.468231    11.00000   -1.50000
H14C  2    0.073551    0.865515    0.488929    11.00000   -1.50000
AFIX   0
C15   1    0.163972    1.031294    0.429748    11.00000    0.03610    0.02615 =
         0.04179   -0.00192    0.00389    0.00204
AFIX  23
H15A  2    0.198188    1.050774    0.401681    11.00000   -1.20000
H15B  2    0.128230    1.088744    0.436173    11.00000   -1.20000
AFIX   0
C16   1    0.224403    1.011512    0.480923    11.00000    0.03857    0.02704 =
         0.04047   -0.00659    0.00095    0.00016
AFIX  23
H16A  2    0.190054    0.987354    0.507972    11.00000   -1.20000
H16B  2    0.248594    1.075994    0.493665    11.00000   -1.20000
AFIX   0
C17   1    0.375589    0.965043    0.425055    11.00000    0.03515    0.04169 =
         0.03866    0.00838    0.00334   -0.00929
AFIX 137
H17A  2    0.433893    0.941545    0.432342    11.00000   -1.50000
H17B  2    0.375115    1.037557    0.423458    11.00000   -1.50000
H17C  2    0.349416    0.938168    0.391024    11.00000   -1.50000
AFIX   0
C18   1    0.382224    0.944357    0.544911    11.00000    0.03727    0.03587 =
         0.03362   -0.00506   -0.00055   -0.00765
AFIX 137
H18A  2    0.350212    0.927589    0.574024    11.00000   -1.50000
H18B  2    0.398912    1.014186    0.547643    11.00000   -1.50000
H18C  2    0.432700    0.902696    0.547084    11.00000   -1.50000
AFIX   0
C19   1    0.323264    0.734592    0.514684    11.00000    0.02801    0.02674 =
         0.02340   -0.00134    0.00046   -0.00297
C20   1    0.405870    0.698175    0.514031    11.00000    0.02847    0.02956 =
         0.02931    0.00051    0.00096   -0.00138
C21   1    0.444161    0.642497    0.556946    11.00000    0.03358    0.04037 =
         0.03613    0.00429   -0.00104    0.00515
AFIX  43
H21   2    0.500223    0.619543    0.556709    11.00000   -1.20000
AFIX   0
C22   1    0.402409    0.620110    0.599641    11.00000    0.04818    0.04940 =
         0.03189    0.01220   -0.00300    0.00589
AFIX  43
H22   2    0.430011    0.584307    0.629090    11.00000   -1.20000
AFIX   0
C23   1    0.319865    0.650575    0.598883    11.00000    0.04549    0.04728 =
         0.02696    0.00749    0.00602   -0.00147
AFIX  43
H23   2    0.290296    0.633189    0.627609    11.00000   -1.20000
AFIX   0
C24   1    0.278975    0.706021    0.557157    11.00000    0.03356    0.03321 =
         0.02430   -0.00090    0.00326   -0.00219
C25   1    0.454993    0.714465    0.467479    11.00000    0.02516    0.03577 =
         0.03499    0.00372    0.00438    0.00182
AFIX  13
H25   2    0.417662    0.750689    0.439211    11.00000   -1.20000
AFIX   0
C26   1    0.534518    0.776760    0.482454    11.00000    0.02886    0.04420 =
         0.05273    0.00281    0.00732   -0.00273
AFIX 137
H26A  2    0.518925    0.841168    0.496036    11.00000   -1.50000
H26B  2    0.563066    0.786670    0.451021    11.00000   -1.50000
H26C  2    0.572453    0.742303    0.509888    11.00000   -1.50000
AFIX   0
C27   1    0.478915    0.615080    0.444392    11.00000    0.03516    0.04202 =
         0.03972    0.00168    0.00826    0.00495
AFIX 137
H27A  2    0.516989    0.579046    0.471095    11.00000   -1.50000
H27B  2    0.507172    0.626938    0.413016    11.00000   -1.50000
H27C  2    0.427876    0.575732    0.434307    11.00000   -1.50000
AFIX   0
C28   1    0.187830    0.735410    0.558493    11.00000    0.03429    0.04269 =
         0.02467   -0.00019    0.00753   -0.00239
AFIX  13
H28   2    0.164068    0.755927    0.521760    11.00000   -1.20000
AFIX   0
C29   1    0.181419    0.824287    0.594947    11.00000    0.04690    0.04627 =
         0.04060   -0.00500    0.01639   -0.00053
AFIX 137
H29A  2    0.203779    0.806244    0.631432    11.00000   -1.50000
H29B  2    0.122251    0.844057    0.593555    11.00000   -1.50000
H29C  2    0.214116    0.879571    0.583238    11.00000   -1.50000
AFIX   0
C30   1    0.133626    0.649941    0.574767    11.00000    0.04144    0.05532 =
         0.03232   -0.00407    0.01136   -0.01191
AFIX 137
H30A  2    0.138732    0.592981    0.551506    11.00000   -1.50000
H30B  2    0.074571    0.670970    0.571589    11.00000   -1.50000
H30C  2    0.152919    0.631226    0.611612    11.00000   -1.50000
AFIX   0
C42   1    0.291244    0.689531    0.361209    11.00000    0.02837    0.03292 =
         0.02488   -0.00249    0.00273    0.00402
C43   1    0.327187    0.653223    0.327245    11.00000    0.03009    0.03823 =
         0.03256   -0.00411    0.00236    0.00271
C44   1    0.171037    0.618373    0.441548    11.00000    0.03268    0.02914 =
         0.02812   -0.00086    0.00350   -0.00441
H44   2    0.112186    0.614329    0.448365    11.00000    0.03927
C45   1    0.217685    0.538552    0.454332    11.00000    0.03317    0.03039 =
         0.03805    0.00148    0.00741   -0.00356
H45   2    0.277352    0.539702    0.448971    11.00000    0.04655
C46   1    0.370869    0.616388    0.285266    11.00000    0.02989    0.04105 =
         0.03292   -0.00923    0.00478    0.00156
C47   1    0.430017    0.539891    0.294344    11.00000    0.03479    0.04491 =
         0.03510   -0.00750    0.00385    0.00436
AFIX  43
H47   2    0.439702    0.509278    0.328249    11.00000   -1.20000
AFIX   0
C48   1    0.474586    0.508517    0.254100    11.00000    0.03749    0.05297 =
         0.04757   -0.01328    0.00723    0.01053
AFIX  43
H48   2    0.514404    0.456319    0.260576    11.00000   -1.20000
AFIX   0
C49   1    0.461407    0.552800    0.204542    11.00000    0.04795    0.06277 =
         0.04162   -0.01551    0.01666    0.00402
AFIX  43
H49   2    0.492950    0.532065    0.177340    11.00000   -1.20000
AFIX   0
C50   1    0.401993    0.627496    0.194821    11.00000    0.05792    0.05972 =
         0.03158   -0.00471    0.00970    0.00366
AFIX  43
H50   2    0.392288    0.657575    0.160778    11.00000   -1.20000
AFIX   0
C51   1    0.356833    0.658241    0.234692    11.00000    0.04518    0.04937 =
         0.03482   -0.00565    0.00440    0.00916
AFIX  43
H51   2    0.315560    0.708712    0.227517    11.00000   -1.20000
AFIX   0
C52   1    0.194010    0.444837    0.478512    11.00000    0.03557    0.02666 =
         0.03261   -0.00014    0.00617   -0.00221
C53   1    0.257071    0.381300    0.501291    11.00000    0.03045    0.03745 =
         0.04644    0.00462    0.00615   -0.00118
AFIX  43
H53   2    0.314413    0.400281    0.502272    11.00000   -1.20000
AFIX   0
C54   1    0.237851    0.290747    0.522607    11.00000    0.03723    0.03736 =
         0.04872    0.01134    0.00618    0.00672
AFIX  43
H54   2    0.281883    0.248179    0.537641    11.00000   -1.20000
AFIX   0
C55   1    0.155068    0.262552    0.521989    11.00000    0.04247    0.03398 =
         0.04888    0.01146    0.00971   -0.00205
AFIX  43
H55   2    0.141745    0.199921    0.535748    11.00000   -1.20000
AFIX   0
C56   1    0.091339    0.326254    0.501139    11.00000    0.03269    0.04305 =
         0.05966    0.01432    0.00554   -0.00606
AFIX  43
H56   2    0.034125    0.308262    0.501911    11.00000   -1.20000
AFIX   0
C57   1    0.110492    0.416073    0.479157    11.00000    0.03180    0.03611 =
         0.05061    0.01036    0.00278   -0.00080
AFIX  43
H57   2    0.066195    0.458508    0.464364    11.00000   -1.20000
AFIX   0

N3    4    0.732605    0.850499    0.217156    11.00000    0.03836    0.05958 =
         0.03487    0.01142    0.00678    0.00155
N4    4    0.689319    0.806080    0.290711    11.00000    0.04616    0.03991 =
         0.03447   -0.00012    0.01050   -0.00475
C31   1    0.685108    0.785864    0.239316    11.00000    0.04997    0.05154 =
         0.03784   -0.00318    0.00862   -0.00864
H31   2    0.648685    0.734236    0.221888    11.00000    0.05915
C32   1    0.747567    0.851339    0.160538    11.00000    0.05716    0.09768 =
         0.03632    0.02052    0.01294    0.00806
AFIX  13
H32   2    0.747443    0.921663    0.148195    11.00000   -1.20000
AFIX   0
C33   1    0.833271    0.806445    0.155397    11.00000    0.06720    0.09541 =
         0.04875    0.01661    0.02461    0.01296
AFIX 137
H33A  2    0.876774    0.840751    0.179404    11.00000   -1.50000
H33B  2    0.845270    0.813619    0.118754    11.00000   -1.50000
H33C  2    0.832997    0.736035    0.164721    11.00000   -1.50000
AFIX   0
C34   1    0.677463    0.796747    0.127074    11.00000    0.07493    0.20523 =
         0.03038   -0.00108    0.00080   -0.00808
AFIX 137
H34A  2    0.679606    0.726437    0.136714    11.00000   -1.50000
H34B  2    0.684208    0.803815    0.089486    11.00000   -1.50000
H34C  2    0.623032    0.824527    0.133284    11.00000   -1.50000
AFIX   0
C35   1    0.768467    0.914759    0.255978    11.00000    0.03100    0.04228 =
         0.05054    0.01118    0.00386    0.00332
C36   1    0.826264    0.997179    0.245846    11.00000    0.03624    0.05870 =
         0.08044    0.02595    0.00534   -0.00438
AFIX 137
H36A  2    0.882151    0.970296    0.242353    11.00000   -1.50000
H36B  2    0.830732    1.044030    0.275530    11.00000   -1.50000
H36C  2    0.803899    1.031388    0.212994    11.00000   -1.50000
AFIX   0
C37   1    0.741108    0.886807    0.302236    11.00000    0.03418    0.03522 =
         0.04354    0.00052    0.00467    0.00256
C38   1    0.759747    0.929359    0.356419    11.00000    0.05056    0.04999 =
         0.05551   -0.01456    0.00710   -0.00173
AFIX 137
H38A  2    0.706975    0.949313    0.369073    11.00000   -1.50000
H38B  2    0.796403    0.987285    0.355439    11.00000   -1.50000
H38C  2    0.788158    0.879542    0.380479    11.00000   -1.50000
AFIX   0
C39   1    0.643629    0.751672    0.329260    11.00000    0.05614    0.04705 =
         0.03819    0.00109    0.01457   -0.01073
AFIX  13
H39   2    0.663452    0.778661    0.365381    11.00000   -1.20000
AFIX   0
C40   1    0.665709    0.643215    0.329823    11.00000    0.05605    0.05320 =
         0.07577    0.01847    0.02251   -0.00099
AFIX 137
H40A  2    0.642098    0.613004    0.296066    11.00000   -1.50000
H40B  2    0.642260    0.610466    0.359032    11.00000   -1.50000
H40C  2    0.727134    0.635606    0.334736    11.00000   -1.50000
AFIX   0
C41   1    0.550093    0.771355    0.317828    11.00000    0.05597    0.06202 =
         0.08246    0.02512    0.03128    0.00492
AFIX 137
H41A  2    0.539782    0.842777    0.319315    11.00000   -1.50000
H41B  2    0.521039    0.737629    0.344361    11.00000   -1.50000
H41C  2    0.528778    0.746428    0.282391    11.00000   -1.50000
AFIX   0
HKLF 4

REM  s21msh56
REM R1 =  0.0395 for    9554 Fo > 4sig(Fo)  and  0.0452 for all   10831 data
REM    607 parameters refined using      3 restraints

END

WGHT      0.0652      1.3127

REM Highest difference peak  0.565,  deepest hole -0.243,  1-sigma level  0.041
Q1    1   0.2729  0.5568  0.3777  11.00000  0.05    0.56
Q2    1   0.1326  0.9779  0.4199  11.00000  0.05    0.31
;
_shelx_res_checksum              84910
_shelx_hkl_file                  
;
   0   0  -3   -0.35    0.80
   0   0   3    0.76    0.41
   0   0   4 8612.49  128.98
   0   0  -4 9047.54  132.12
   0   0   5    0.67    0.91
   0   0  -5    0.43    1.28
   0   0  -6  439.65   12.34
   0   0   6  421.05   10.65
   0   0  -7    3.64    1.87
   0   0   7    0.66    0.97
   0   0   8   16.58    2.39
   0   0  -8   21.43    3.10
   0   0  -9    0.95    1.84
   0   0   9   -0.40    1.09
   0   0  10    6.17    1.72
   0   0 -10    8.33    3.24
   0   0 -11    3.06    3.33
   0   0  11    1.23    1.65
   0   0 -12  150.84   10.96
   0   0 -13    4.21    3.02
   0   0 -14  100.81    9.56
   0   0 -15   -0.61    2.65
   0   0 -15   -1.68    2.83
   0   0 -16  933.59   32.77
   0   0 -16  891.28   33.77
   0   0 -17   -1.27    2.77
   0   0 -17   -1.02    3.71
   0   0 -18   99.95   11.87
   0   0 -18  108.02   11.47
   0   0 -19   -3.44    4.49
   0   0 -19   -1.92    3.34
   0   0 -20    2.92    1.86
   0   0 -20    4.13    4.35
   0   0 -20    3.18    2.15
   0   0 -20    2.44    2.01
   0   0 -20    2.14    1.52
   0   0 -20    0.11    1.70
   0   0 -20    3.89    2.20
   0   0 -20    4.67    2.38
   0   0 -20    0.70    1.60
   0   0 -20    0.17    1.90
   0   0 -21   -1.03    1.69
   0   0 -21   -0.88    1.67
   0   0 -21   -0.27    1.93
   0   0 -21    1.19    1.94
   0   0 -21    1.27    1.70
   0   0 -21    2.24    1.68
   0   0 -21   -0.27    1.91
   0   0 -21    1.13    1.83
   0   0 -22  139.62    7.82
   0   0 -22  136.15    7.48
   0   0 -22  135.10    7.93
   0   0 -22  136.82    7.78
   0   0 -22  160.04    8.47
   0   0 -22  142.21    8.08
   0   0 -22  148.71    8.21
   0   0 -23   -0.78    1.92
   0   0 -23   -0.91    1.82
   0   0 -23   -0.27    1.73
   0   0 -23    0.89    1.73
   0   0 -23   -0.42    1.84
   0   0 -23    1.98    2.15
   0   0 -24   16.08    3.08
   0   0 -24   18.47    3.07
   0   0 -24   17.96    2.88
   0   0 -24   20.82    3.30
   0   0 -24   18.35    3.31
   0   0 -24   15.32    2.98
   0   0 -25   -0.08    2.01
   0   0 -25   -1.12    2.08
   0   0 -25   -0.82    2.02
   0   0 -25    2.32    2.08
   0   0 -25   -0.14    2.12
   0   0 -25    2.56    2.07
   0   0 -25   -1.26    2.22
   0   0 -25   -1.75    1.63
   0   0 -26  649.55   17.89
   0   0 -26  662.06   18.73
   0   0 -26  641.13   17.56
   0   0 -26  674.55   17.82
   0   0 -26  635.55   17.89
   0   0 -26  639.47   17.69
   0   0 -26  622.88   16.85
   0   0 -27    1.82    1.57
   0   0 -27    0.27    1.24
   0   0 -27   -0.72    1.52
   0   0 -27    0.10    1.68
   0   0 -27    0.26    1.43
   0   0 -27    2.14    1.72
   0   0 -27    0.98    1.88
   0   0 -27    3.19    2.12
   0   0 -28  221.36    8.62
   0   0 -28  226.87    8.71
   0   0 -28  223.28    8.61
   0   0 -28  218.76    8.45
   0   0 -28  209.80    7.80
   0   0 -28  230.55    9.21
   0   0 -28  241.26    9.01
   0   0 -28  192.51    6.99
   0   0 -29   -1.71    1.48
   0   0 -29   -1.55    1.46
   0   0 -29   -1.31    1.39
   0   0 -29   -0.90    1.44
   0   0 -29    1.43    1.47
   0   0 -29    1.02    1.12
   0   0 -30   34.51    2.39
   0   0 -30   42.39    3.28
   0   0 -30   40.87    2.97
   0   0 -30   41.04    2.99
   0   0 -30   42.51    3.08
   0   0 -30   41.33    2.92
   0   0 -31   -0.38    0.91
   0  -1   1   77.98    2.88
   0   1  -1   78.43    2.15
   0   1  -1   81.36    2.87
   0  -1  -1   81.46    2.53
   0   1   2 3557.43   55.82
   0  -1  -2 3572.26   55.51
   0  -1  -2 3598.64   55.20
   0  -1   2 3556.44   54.61
   0  -1  -3  159.79    5.54
   0  -1  -3  158.32    5.23
   0   1   3  164.42    5.68
   0   1  -3  161.09    5.51
   0   1  -4 1264.48   23.67
   0  -1  -4 1214.92   23.78
   0   1   4 1211.91   19.81
   0   1   4 1246.40   23.67
   0   1   5    0.89    0.65
   0  -1  -5    2.49    1.56
   0   1  -5    3.48    1.71
   0   1  -6  689.17   17.27
   0   1   6  676.93   13.03
   0  -1   6  659.69   15.10
   0   1  -7  608.48   16.83
   0  -1   7  597.35   14.37
   0   1  -7  642.19   17.28
   0   1   7  598.38   12.53
   0   1  -8 2473.70   47.07
   0   1  -8 2431.75   45.95
   0  -1   8 2341.99   41.25
   0  -1  -8 2360.01   46.64
   0   1   8 2264.21   39.07
   0   1  -8 2411.59   45.85
   0   1   9  754.51   16.29
   0   1  -9  773.13   21.73
   0  -1  -9  778.76   22.62
   0   1  -9  809.48   23.01
   0  -1   9  762.17   17.78
   0   1  -9  806.00   22.08
   0  -1   9  770.90   20.08
   0  -1 -10   40.02    5.20
   0  -1  10   43.84    4.38
   0   1 -10   44.08    5.42
   0   1 -10   48.60    5.50
   0   1 -10   44.47    5.16
   0   1  10   39.50    3.02
   0   1 -11   84.41    7.41
   0  -1  11   77.64    6.02
   0  -1 -11   84.12    7.52
   0   1 -11   88.65    7.91
   0  -1 -12 1304.14   35.70
   0   1 -12 1286.29   35.45
   0   1 -12 1317.85   34.44
   0  -1  12 1230.76   30.33
   0   1  12 1285.14   33.56
   0   1  13  114.16    9.15
   0   1 -13  116.84    9.37
   0  -1  13  122.97    8.07
   0  -1 -13  111.46    9.85
   0   1 -13  115.57   10.10
   0   1  14   87.40    8.47
   0   1 -14   95.83    9.09
   0   1 -14   86.87    9.07
   0  -1 -14   89.47    9.11
   0   1 -15   -1.80    3.57
   0   1  15    3.17    3.09
   0   1 -15    3.46    3.39
   0  -1 -15    2.17    3.40
   0   1 -16  207.59   15.46
   0   1 -16  203.72   14.30
   0   1  16  203.71   13.78
   0  -1 -16  216.45   15.76
   0  -1 -17  448.18   24.20
   0   1 -17  439.47   23.83
   0   1 -17  460.06   22.76
   0   1 -18   62.89    9.17
   0  -1 -18   50.15    7.83
   0   1 -18   65.98    9.13
   0  -1 -18   63.49    9.46
   0   1 -19  139.30   14.24
   0  -1 -19  130.20   13.21
   0   1 -19  137.10   13.05
   0  -1 -19  119.64   13.16
   0   1 -20   94.56    5.96
   0   1 -20   84.00    6.02
   0  -1 -20   84.26    5.93
   0  -1 -20   94.21    6.23
   0   1 -20   91.24    6.30
   0   1 -20   97.54    6.30
   0  -1 -20   91.95    5.96
   0  -1 -20   91.27    6.07
   0   1 -20   94.04    5.80
   0  -1 -20   94.63    6.40
   0   1 -20   93.16    6.34
   0  -1 -20   88.63    6.22
   0  -1 -20   83.44    5.98
   0   1 -20   95.73    6.25
   0   1 -20   95.91    6.19
   0  -1 -20   95.58    6.21
   0   1 -20   92.14    6.47
   0   1 -20   93.42    6.34
   0   1 -21    3.21    2.08
   0  -1 -21   -1.80    1.99
   0   1 -21   -0.18    1.85
   0  -1 -21    0.82    1.72
   0   1 -21    2.65    1.96
   0   1 -21   -1.21    1.83
   0   1 -21    3.07    1.84
   0   1 -21    0.83    1.91
   0   1 -21   -0.74    1.72
   0  -1 -21    1.07    2.20
   0  -1 -21   -0.69    1.70
   0   1 -21    1.49    2.09
   0  -1 -21    1.98    1.73
   0  -1 -21    1.32    1.94
   0   1 -21   -0.06    1.64
   0   1 -22  308.31   11.26
   0  -1 -22  293.08   11.67
   0  -1 -22  285.20   11.41
   0   1 -22  318.46   12.05
   0   1 -22  288.17   11.95
   0   1 -22  333.65   11.53
   0  -1 -22  292.56   11.44
   0   1 -22  299.23   11.90
   0  -1 -22  318.01   12.12
   0   1 -22  293.25   12.03
   0   1 -22  309.63   12.21
   0  -1 -22  310.33   12.16
   0  -1 -22  294.15   11.79
   0   1 -22  315.03   11.87
   0  -1 -23   29.20    3.87
   0   1 -23   26.55    3.39
   0   1 -23   29.34    3.86
   0   1 -23   28.95    4.13
   0   1 -23   24.46    3.70
   0  -1 -23   24.05    3.52
   0   1 -23   25.52    3.78
   0   1 -23   23.88    3.53
   0  -1 -23   27.96    3.95
   0   1 -23   19.92    3.33
   0  -1 -23   27.86    3.77
   0  -1 -23   26.12    3.62
   0  -1 -23   26.18    3.91
   0  -1 -23   23.31    3.41
   0   1 -24    1.08    1.99
   0  -1 -24    0.71    1.87
   0  -1 -24   -2.64    2.04
   0  -1 -24   -1.58    1.88
   0   1 -24   -0.51    1.66
   0  -1 -24    6.56    2.76
   0   1 -24   -0.24    1.97
   0   1 -24   -1.72    1.98
   0  -1 -24   -0.17    1.86
   0  -1 -24    0.79    1.68
   0  -1 -24   -3.88    1.74
   0  -1 -24   -1.58    1.93
   0   1 -24   -0.41    2.29
   0   1 -24   -1.74    2.29
   0  -1 -25   23.15    3.45
   0  -1 -25   18.82    3.22
   0  -1 -25   24.27    3.54
   0   1 -25   18.86    3.23
   0  -1 -25   22.07    3.17
   0  -1 -25   24.81    3.66
   0  -1 -25   23.97    3.46
   0   1 -25   23.01    3.44
   0  -1 -25   22.48    3.26
   0   1 -25   22.30    2.93
   0   1 -25   22.37    3.14
   0   1 -25   25.80    3.64
   0   1 -25   20.23    3.11
   0   1 -26   -2.05    1.82
   0   1 -26    0.79    1.78
   0   1 -26    1.65    2.09
   0   1 -26    2.24    1.62
   0   1 -26   -1.06    1.61
   0   1 -26   -0.80    1.56
   0  -1 -26    4.99    2.12
   0  -1 -26    0.51    1.56
   0   1 -26    0.78    1.83
   0   1 -26    0.19    1.97
   0   1 -26    1.51    1.45
   0  -1 -26   -0.82    2.03
   0  -1 -26    4.77    2.06
   0  -1 -26   -1.26    1.64
   0  -1 -26    1.10    1.70
   0  -1 -26    0.58    1.71
   0   1 -27    2.28    1.36
   0   1 -27    3.81    1.79
   0   1 -27    0.72    1.82
   0   1 -27    2.67    1.62
   0   1 -27    2.07    1.95
   0   1 -27    1.64    1.71
   0   1 -27    0.91    1.52
   0  -1 -27    0.98    1.97
   0  -1 -27    0.62    1.56
   0   1 -27   -0.61    1.25
   0   1 -27    4.74    2.03
   0  -1 -27    1.09    1.76
   0  -1 -27    0.53    1.48
   0  -1 -27    1.95    1.88
   0  -1 -27    3.82    1.93
   0  -1 -27    4.77    2.14
   0  -1 -28    3.69    1.70
   0   1 -28    2.61    1.61
   0   1 -28    4.87    1.93
   0  -1 -28    2.18    1.31
   0  -1 -28    1.79    1.65
   0   1 -28    2.57    1.51
   0  -1 -28    4.39    1.44
   0  -1 -28    2.74    1.51
   0  -1 -28    5.56    1.71
   0   1 -28    4.87    1.63
   0   1 -28    3.15    1.70
   0   1 -28    6.31    2.10
   0  -1 -28    4.72    1.89
   0   1 -28    2.60    1.37
   0   1 -28    2.35    1.52
   0  -1 -29    1.23    1.20
   0  -1 -29    0.64    1.34
   0   1 -29    0.90    1.25
   0  -1 -29    2.13    1.41
   0   1 -29   -0.17    1.25
   0  -1 -29    1.06    1.02
   0   1 -29   -0.90    1.36
   0   1 -29    1.50    1.26
   0  -1 -29    0.37    0.92
   0   1 -29    2.72    1.43
   0  -1 -29    1.62    1.15
   0  -1 -29    0.48    1.50
   0  -1 -29    1.30    1.41
   0   1 -29   -0.75    1.25
   0   1 -30   -1.00    1.09
   0  -1 -30    1.45    1.08
   0   1 -30   -0.68    1.02
   0  -1 -30    0.48    1.23
   0   1 -30    0.18    1.08
   0  -1 -30   -1.69    1.06
   0   1 -30   -3.16    1.34
   0   1 -30    0.53    0.82
   0  -1 -30    1.52    1.16
   0  -1 -30    1.95    1.21
   0  -1 -30    1.58    1.26
   0   1 -31   -0.87    0.93
   0   1 -31    0.84    0.92
   0  -1 -31    0.87    0.85
   0  -1 -31    0.90    0.85
   0   1 -31   -0.89    0.89
   0   2   0 4487.49   69.54
   0   2   0 4650.72   71.54
   0   2   0 4676.91   70.07
   0  -2   1 1645.59   30.17
   0   2   1 1715.32   30.83
   0   2   1 1723.22   30.06
   0   2  -1 1706.60   27.40
   0   2  -1 1685.87   28.69
   0   2   2   78.61    4.37
   0   2  -2   78.00    2.85
   0  -2  -2   74.42    4.33
   0   2  -2   75.72    3.93
   0   2   2   78.90    4.31
   0  -2   2   71.29    3.90
   0   2   3  661.12   15.75
   0  -2   3  651.80   14.57
   0  -2  -3  663.73   15.54
   0  -2  -3  678.21   14.48
   0   2  -3  647.46   15.27
   0  -2  -4  163.54    6.83
   0   2   4  166.73    7.11
   0  -2   4  160.31    6.04
   0  -2  -4  159.01    6.41
   0   2   5  747.04   18.57
   0  -2  -5  754.62   18.08
   0  -2   5  764.25   16.41
   0  -2  -5  755.19   17.90
   0   2  -5  792.77   18.54
   0   2  -6 1501.21   30.77
   0  -2  -6 1462.44   30.56
   0  -2   6 1456.43   27.31
   0   2   6 1486.88   30.81
   0  -2  -7  347.25   12.77
   0   2   7  357.93   12.86
   0   2  -7  372.80   13.06
   0   2  -7  358.86   12.65
   0  -2   7  366.00   10.24
   0   2  -8    6.06    2.34
   0  -2   8    3.73    1.52
   0   2  -8    6.70    2.57
   0   2   8    6.39    2.38
   0   2  -8    3.73    2.27
   0  -2   8    5.59    1.35
   0   2  -8    8.23    2.99
   0  -2  -8    5.10    2.18
   0  -2   9  183.38    6.96
   0   2  -9  190.91   10.84
   0  -2  -9  164.75    9.70
   0   2   9  186.87    9.76
   0   2  -9  175.47    9.88
   0   2  -9  174.25    9.53
   0  -2   9  165.84    8.26
   0   2  -9  182.27   10.01
   0   2 -10   73.02    6.76
   0   2 -10   70.96    6.65
   0   2  10   64.21    6.02
   0   2 -10   68.37    6.66
   0  -2  10   75.22    4.43
   0  -2 -10   73.21    6.97
   0  -2  10   73.21    5.50
   0   2 -11 1781.63   42.08
   0  -2 -11 1783.54   42.42
   0   2  11 1759.27   40.59
   0  -2  11 1650.06   35.99
   0   2 -11 1762.94   41.21
   0  -2  11 1705.69   39.42
   0   2 -11 1832.91   42.11
   0  -2  12  217.98   11.69
   0   2  12  204.74   12.04
   0   2 -12  210.45   12.86
   0   2 -12  205.47   12.14
   0  -2 -12  207.16   12.79
   0  -2 -13  269.56   15.69
   0   2  13  304.23   15.39
   0   2 -13  289.07   15.33
   0   2 -13  311.09   16.56
   0  -2  13  298.88   14.25
   0  -2 -14    7.02    4.11
   0   2 -14    3.30    2.39
   0   2 -14    3.00    2.95
   0   2  14    1.64    2.10
   0  -2  14    5.05    2.83
   0   2 -15  407.86   19.92
   0   2  15  390.03   18.93
   0   2 -15  402.21   20.80
   0  -2 -15  395.04   20.79
   0  -2 -16    4.36    3.71
   0   2 -16    0.90    2.53
   0   2 -16    0.45    2.80
   0   2 -17    0.08    2.73
   0  -2 -17    8.64    4.13
   0   2 -17    3.27    2.98
   0  -2 -18    9.40    4.37
   0   2 -18   16.86    5.08
   0   2 -18   13.06    5.30
   0   2 -19   68.00    5.55
   0   2 -19   67.72    5.21
   0   2 -19   69.37    5.27
   0   2 -19   67.58    9.97
   0   2 -19   64.64    5.23
   0  -2 -19   71.28    5.27
   0  -2 -19   64.58    4.95
   0  -2 -19   69.66    5.25
   0   2 -19   78.04    5.85
   0   2 -19   75.87    9.99
   0   2 -19   72.95    5.08
   0   2 -19   65.03    5.23
   0   2 -19   73.90    5.16
   0  -2 -19   77.12    5.51
   0   2 -19   65.46    5.22
   0  -2 -19   68.51   10.00
   0   2 -20  212.52    8.90
   0   2 -20  215.53    8.49
   0   2 -20  209.07    9.15
   0  -2 -20  214.26    9.58
   0   2 -20  216.00    9.91
   0   2 -20  204.08    8.89
   0   2 -20  213.15    9.72
   0  -2 -20  189.02    8.77
   0  -2 -20  209.06    9.61
   0   2 -20  218.68    9.25
   0   2 -20  197.86    9.40
   0  -2 -20  199.72    9.24
   0   2 -20  214.74    9.87
   0  -2 -20  211.52    9.34
   0   2 -20  203.04    9.62
   0   2 -20  201.80    9.33
   0   2 -21   12.54    2.88
   0   2 -21   11.88    2.50
   0  -2 -21   10.23    2.60
   0   2 -21   14.45    2.64
   0  -2 -21   12.71    2.71
   0  -2 -21   15.06    3.06
   0  -2 -21   10.78    2.37
   0  -2 -21    8.84    2.55
   0   2 -21   10.38    2.36
   0   2 -21   11.94    2.59
   0   2 -21   12.26    2.90
   0   2 -21   10.99    2.68
   0   2 -21    9.91    2.77
   0   2 -21   13.83    2.79
   0   2 -21   14.84    3.03
   0  -2 -21    8.81    2.43
   0   2 -21   16.69    2.65
   0  -2 -21   15.03    3.04
   0   2 -22   39.09    4.40
   0   2 -22   41.43    4.31
   0   2 -22   39.64    4.45
   0  -2 -22   40.63    4.28
   0  -2 -22   47.59    4.77
   0  -2 -22   34.38    4.30
   0   2 -22   43.65    3.89
   0   2 -22   36.24    3.82
   0  -2 -22   33.76    4.02
   0   2 -22   44.01    4.68
   0  -2 -22   35.80    3.94
   0   2 -22   44.59    4.73
   0  -2 -22   39.66    4.30
   0   2 -22   45.46    4.40
   0   2 -22   36.15    4.40
   0   2 -22   44.11    4.73
   0  -2 -23   30.14    3.83
   0   2 -23   29.18    3.64
   0  -2 -23   28.32    4.07
   0  -2 -23   27.99    3.78
   0   2 -23   29.13    3.85
   0   2 -23   35.94    4.32
   0  -2 -23   29.71    3.91
   0  -2 -23   27.02    3.45
   0   2 -23   26.75    3.76
   0   2 -23   33.25    4.13
   0  -2 -23   25.43    3.52
   0  -2 -23   29.53    3.88
   0   2 -23   27.04    3.87
   0   2 -23   38.20    3.96
   0   2 -23   26.79    3.73
   0  -2 -24   32.95    3.72
   0  -2 -24   34.14    4.11
   0  -2 -24   38.23    4.45
   0  -2 -24   41.55    4.42
   0   2 -24   32.51    4.02
   0   2 -24   31.68    3.72
   0  -2 -24   31.86    3.96
   0  -2 -24   33.12    3.85
   0   2 -24   32.32    4.19
   0   2 -24   35.24    4.34
   0   2 -24   34.63    3.36
   0   2 -24   39.75    4.41
   0   2 -24   30.33    3.94
   0  -2 -24   32.70    3.95
   0  -2 -24   30.81    4.13
   0   2 -25    2.87    1.80
   0  -2 -25   -1.03    1.80
   0   2 -25    2.53    1.86
   0   2 -25    0.66    2.03
   0   2 -25   -0.09    2.29
   0  -2 -25    0.22    2.19
   0  -2 -25    2.82    1.86
   0  -2 -25   -0.61    1.85
   0   2 -25    2.42    2.23
   0  -2 -25    0.94    1.91
   0  -2 -25    1.99    1.85
   0   2 -25    0.59    1.96
   0  -2 -25    0.58    1.64
   0   2 -26    1.47    2.00
   0  -2 -26    1.28    2.04
   0  -2 -26    2.36    2.00
   0   2 -26    1.76    1.90
   0  -2 -26    1.83    1.80
   0   2 -26    1.13    1.87
   0  -2 -26    1.47    1.85
   0   2 -26   -0.47    1.57
   0  -2 -26    1.28    1.58
   0   2 -26    0.87    1.62
   0   2 -26    9.13    2.79
   0   2 -26   -0.53    1.83
   0  -2 -26    1.23    1.92
   0  -2 -27   35.66    3.42
   0   2 -27   38.08    3.53
   0   2 -27   41.85    4.14
   0   2 -27   43.24    3.74
   0  -2 -27   43.20    4.15
   0   2 -27   41.96    4.12
   0  -2 -27   40.61    3.94
   0  -2 -27   37.45    3.64
   0  -2 -27   44.17    3.94
   0  -2 -27   36.44    3.31
   0  -2 -27   43.46    4.24
   0   2 -27   38.84    3.70
   0   2 -27   43.44    4.09
   0   2 -27   39.88    4.03
   0   2 -27   46.20    4.11
   0   2 -28   30.61    3.24
   0  -2 -28   30.22    3.35
   0   2 -28   27.32    2.79
   0   2 -28   26.17    2.82
   0  -2 -28   29.85    3.05
   0  -2 -28   26.47    2.82
   0   2 -28   28.14    2.89
   0   2 -28   26.87    3.18
   0  -2 -28   29.86    3.07
   0   2 -28   29.09    3.27
   0  -2 -28   32.42    3.34
   0   2 -28   28.24    3.13
   0  -2 -28   29.70    3.22
   0   2 -29   23.26    2.75
   0   2 -29   18.49    2.18
   0  -2 -29   23.60    2.57
   0   2 -29   19.61    2.36
   0  -2 -29   16.06    1.91
   0   2 -29   17.17    2.26
   0  -2 -29   20.92    2.70
   0  -2 -29   18.18    2.47
   0  -2 -29   18.76    2.25
   0   2 -29   21.54    2.52
   0  -2 -29   22.05    2.35
   0   2 -29   16.38    1.99
   0  -2 -29   19.75    2.22
   0  -2 -30   13.60    1.78
   0  -2 -30   13.84    1.80
   0   2 -30   16.67    1.91
   0   2 -30   15.88    2.04
   0  -2 -30   13.31    1.46
   0  -2 -30   14.98    1.85
   0   2 -30   14.51    1.95
   0  -2 -30   12.52    1.40
   0  -2 -30   13.54    1.87
   0   2 -31   18.01    1.74
   0   3   0    0.79    1.04
   0   3   0    0.79    1.43
   0   3   0    0.47    0.85
   0   3  -1 8358.61  123.22
   0   3   1 8271.09  124.95
   0   3   1 8125.06  121.95
   0   3   1 8274.26  127.06
   0   3  -1 7968.63  124.42
   0   3  -2   71.75    3.29
   0   3   2   72.33    5.14
   0   3  -2   71.00    4.27
   0   3   2   70.17    4.87
   0  -3   2   66.19    4.69
   0  -3   3   27.97    3.03
   0   3  -3   25.65    2.89
   0   3   3   28.13    3.46
   0   3  -3   28.69    2.09
   0   3   4    0.72    1.85
   0  -3  -4    1.97    1.72
   0  -3   4   -0.59    1.54
   0   3  -4    0.52    1.68
   0  -3   5   38.05    3.51
   0  -3  -5   36.72    3.55
   0   3  -5   32.15    3.80
   0  -3  -5   38.19    3.97
   0   3   5   37.32    4.12
   0  -3  -6    1.76    2.05
   0   3  -6    1.50    1.68
   0  -3  -6    1.67    1.47
   0  -3   6    3.71    1.64
   0   3   6    1.62    2.46
   0   3  -6    2.78    2.16
   0  -3  -7  104.23    6.89
   0   3   7  115.86    7.55
   0  -3   7  101.66    5.73
   0   3  -7  107.86    7.93
   0   3  -7  105.59    7.18
   0   3   8  111.67    7.79
   0   3  -8  119.33    8.57
   0   3  -8  120.92    7.76
   0   3  -8  120.81    8.21
   0  -3  -8  118.74    7.84
   0  -3   8  117.18    6.28
   0   3   9  323.41   13.98
   0  -3  -9  327.99   14.02
   0   3  -9  307.38   13.54
   0   3  -9  320.91   14.27
   0  -3   9  312.19   10.84
   0  -3   9  311.29   13.07
   0   3  -9  329.03   15.35
   0   3 -10  417.33   16.53
   0  -3  10  373.03   12.07
   0   3 -10  385.70   17.51
   0  -3  10  373.83   14.78
   0   3  10  387.86   16.10
   0  -3 -10  371.74   15.96
   0   3 -10  380.95   16.41
   0   3  11    0.83    2.08
   0  -3 -11    0.43    2.40
   0   3 -11    3.34    3.22
   0   3 -11    3.46    2.98
   0  -3  11   -1.64    1.77
   0   3  12  495.32   19.90
   0  -3  12  471.08   19.54
   0  -3 -12  488.64   20.48
   0  -3  12  458.69   17.29
   0   3 -12  498.88   20.36
   0  -3 -13 1492.45   41.81
   0  -3  13 1526.49   40.18
   0   3  13 1495.90   40.14
   0   3 -13 1587.59   42.54
   0  -3  14   48.96    6.46
   0  -3 -14   46.43    6.78
   0   3 -14   47.80    6.94
   0   3  14   48.16    6.60
   0  -3 -15   16.87    5.03
   0  -3  15   12.86    3.41
   0   3  15   12.30    3.11
   0   3 -15   18.68    4.66
   0   3 -16   14.24    4.88
   0  -3 -16   19.24    5.42
   0  -3 -17    0.73    2.82
   0   3 -17    2.72    3.53
   0   3 -18   35.34    7.04
   0  -3 -18   46.29    8.33
   0   3 -19  108.39    6.45
   0   3 -19  105.35    6.44
   0  -3 -19  107.00    6.74
   0   3 -19  106.29    6.15
   0  -3 -19  103.51    6.46
   0   3 -19  112.83    6.97
   0   3 -19  109.61    6.35
   0   3  19  122.95   13.35
   0   3 -19  119.70    7.26
   0  -3 -19  116.35    7.04
   0  -3 -19  106.74    6.51
   0   3 -19  110.62    6.77
   0  -3 -19  112.89    6.35
   0   3 -19  119.13    6.23
   0   3 -19   89.91   11.59
   0   3 -19  106.95    6.00
   0   3 -19  103.41    6.60
   0   3 -19  102.53    6.79
   0   3 -19  102.05    6.20
   0  -3 -19  124.10   13.47
   0  -3 -20  290.40   11.38
   0   3 -20  271.57   11.33
   0   3 -20  275.37   10.20
   0   3 -20  289.90   11.71
   0  -3 -20  288.28   11.27
   0   3 -20  268.57   10.65
   0   3 -20  298.32   10.31
   0   3 -20  284.61   10.85
   0   3 -20  276.55   10.58
   0   3 -20  304.14   11.22
   0   3 -20  261.29   11.08
   0   3 -20  287.61   11.29
   0  -3 -20  276.77   10.65
   0  -3 -20  294.04   11.38
   0  -3 -20  278.00   11.52
   0   3 -20  282.26   11.47
   0  -3 -21    1.29    1.92
   0   3 -21   -0.56    1.52
   0   3 -21    0.24    1.62
   0   3 -21    0.01    1.78
   0  -3 -21   -0.72    1.85
   0   3 -21   -0.32    1.85
   0  -3 -21   -1.47    1.73
   0  -3 -21    2.68    2.16
   0   3 -21    0.42    1.96
   0   3 -21    1.37    1.82
   0   3 -21   -4.42    2.32
   0  -3 -21   -3.79    2.33
   0   3 -21   -0.33    2.01
   0   3 -21    0.51    1.80
   0  -3 -21    0.32    1.68
   0   3 -21   -1.59    2.14
   0   3 -21    0.66    1.64
   0   3 -21   -0.03    1.98
   0  -3 -22  245.96   11.06
   0   3 -22  261.45   10.55
   0   3 -22  250.35   11.03
   0  -3 -22  235.74   10.46
   0   3 -22  248.90   10.07
   0   3 -22  255.15   11.08
   0  -3 -22  249.56   11.08
   0   3 -22  256.61   11.06
   0  -3 -22  233.45    9.92
   0   3 -22  262.60    9.93
   0  -3 -22  269.76   11.05
   0   3 -22  268.02    9.65
   0  -3 -22  241.87   10.44
   0   3 -22  261.36   10.87
   0  -3 -22  244.56   10.49
   0   3 -22  236.08   10.05
   0   3 -22  258.05   10.37
   0   3 -22  237.04   10.78
   0   3 -22  253.56   11.02
   0   3 -23   16.06    3.15
   0  -3 -23   16.45    3.23
   0  -3 -23   13.72    2.97
   0   3 -23   14.22    2.64
   0  -3 -23   10.69    2.63
   0   3 -23   21.12    3.65
   0   3 -23   15.50    2.72
   0   3 -23   17.38    3.33
   0   3 -23   16.22    3.22
   0  -3 -23   13.72    2.90
   0   3 -23   14.84    3.14
   0  -3 -23   12.33    2.65
   0   3 -23   15.73    3.23
   0   3 -23   18.86    3.39
   0  -3 -23   14.87    3.20
   0  -3 -24  114.55    7.31
   0   3 -24  110.81    6.42
   0  -3 -24  103.47    6.93
   0  -3 -24  113.76    6.95
   0  -3 -24  109.04    6.64
   0   3 -24  112.79    7.04
   0  -3 -24  109.71    6.70
   0   3 -24  111.88    6.95
   0   3 -24  114.47    7.05
   0   3 -24  117.93    7.17
   0  -3 -24  107.85    6.38
   0   3 -24  114.43    7.15
   0  -3 -25   41.79    4.04
   0  -3 -25   51.64    4.63
   0   3 -25   47.13    4.74
   0   3 -25   42.23    4.28
   0   3 -25   45.01    4.04
   0  -3 -25   40.01    3.79
   0  -3 -25   37.60    4.04
   0   3 -25   43.56    4.37
   0   3 -25   49.77    4.86
   0  -3 -25   46.04    4.62
   0   3 -25   38.88    4.21
   0  -3 -25   42.76    4.45
   0   3 -26    2.47    1.75
   0   3 -26    1.85    2.09
   0  -3 -26    2.16    1.86
   0   3 -26    0.47    1.27
   0   3 -26    0.55    1.31
   0  -3 -26    6.17    2.25
   0  -3 -26   -0.21    1.77
   0  -3 -26    2.30    1.79
   0  -3 -26    1.54    1.67
   0  -3 -26    2.27    1.57
   0   3 -26    0.19    1.85
   0  -3 -26   -0.51    1.49
   0   3 -26   -1.24    1.93
   0   3 -26   -0.73    1.89
   0  -3 -27   -0.45    1.28
   0   3 -27    1.79    1.81
   0  -3 -27    0.78    1.64
   0   3 -27   -0.33    1.42
   0   3 -27    0.20    1.66
   0   3 -27    0.18    1.28
   0  -3 -27    1.28    2.13
   0  -3 -27    0.40    1.62
   0  -3 -27   -0.54    1.44
   0   3 -27   -0.81    1.54
   0   3 -27   -0.50    1.92
   0  -3 -27    1.78    1.55
   0  -3 -27   -0.32    1.64
   0   3 -27    0.29    1.76
   0   3 -28   25.71    3.01
   0   3 -28   25.27    2.53
   0  -3 -28   24.92    2.57
   0  -3 -28   31.59    3.19
   0   3 -28   27.05    3.05
   0  -3 -28   26.59    2.90
   0   3 -28   27.83    3.04
   0   3 -28   26.04    2.93
   0   3 -28   24.26    2.65
   0   3 -28   23.83    2.60
   0  -3 -28   30.13    3.23
   0  -3 -28   28.93    2.91
   0  -3 -28   27.58    3.09
   0  -3 -29    2.68    1.33
   0  -3 -29   -1.31    1.05
   0   3 -29    0.24    1.16
   0   3 -29   -0.34    1.19
   0  -3 -29    2.90    1.53
   0   3 -29   -1.23    1.31
   0   3 -29    0.48    1.22
   0  -3 -29    0.20    1.04
   0  -3 -29   -0.95    1.33
   0  -3 -30   -0.63    0.87
   0  -3 -30    0.76    0.91
   0  -3 -30    0.05    0.86
   0   3 -30    0.47    0.88
   0   3 -30    0.07    0.91
   0   3 -30    1.33    1.05
   0   3 -30    0.10    1.11
   0  -3 -30    0.87    0.96
   0  -3 -30    1.63    0.83
   0   4   0  167.80    6.22
   0   4   0  177.12    8.11
   0   4   0  171.64    6.70
   0   4   1  161.85    5.53
   0   4  -1  167.56    6.71
   0   4   1  187.71    8.55
   0   4   1  167.81    7.07
   0  -4   1  166.26    8.58
   0   4  -1  164.02    6.26
   0   4  -2   45.50    2.97
   0   4   2   49.50    3.97
   0   4   2   43.04    2.29
   0   4   2   48.39    4.40
   0   4  -2   45.05    3.81
   0  -4   2   44.61    4.46
   0   4  -3  133.00    5.09
   0  -4  -3  135.38    8.05
   0   4   3  123.16    3.32
   0   4   3  132.22    7.68
   0   4  -3  119.82    6.63
   0   4   3  133.26    8.15
   0  -4   3  127.17    7.40
   0  -4   4  387.12   13.45
   0  -4  -4  381.75   14.51
   0   4   4  389.76   14.58
   0   4   4  404.00   14.54
   0   4  -4  376.42   13.11
   0   4  -5  303.39   12.14
   0   4   5  321.81   13.36
   0  -4   5  307.48   11.81
   0  -4  -5  321.87   13.26
   0   4   5  325.58   13.51
   0  -4  -6   95.31    7.28
   0   4   6   97.64    7.48
   0  -4   6   87.36    6.17
   0   4  -6   91.25    6.77
   0   4   6   93.02    7.28
   0   4   7  423.73   16.36
   0  -4   7  402.18   14.09
   0   4   7  427.18   16.84
   0   4  -7  398.40   15.62
   0   4  -7  426.54   17.07
   0  -4  -7  425.56   15.99
   0   4   8   78.81    7.62
   0   4  -8   72.70    6.14
   0  -4  -8   65.61    5.99
   0   4  -8   67.27    6.77
   0   4   8   66.74    6.65
   0   4  -8   74.32    7.50
   0  -4   8   65.86    5.39
   0  -4   9  248.15   10.81
   0   4   9  274.58   13.78
   0   4  -9  270.39   14.53
   0  -4  -9  255.38   12.62
   0   4  -9  264.86   13.56
   0   4  -9  264.93   12.66
   0   4 -10  252.91   13.91
   0  -4 -10  249.47   13.08
   0   4 -10  256.36   13.00
   0  -4  10  257.05   13.22
   0   4 -10  239.69   14.44
   0   4  10  247.46   13.47
   0  -4  10  238.93   10.51
   0   4 -11    2.50    2.58
   0  -4  11    0.40    1.83
   0  -4 -11   -0.85    2.66
   0   4  11    1.12    2.44
   0   4 -11    3.50    3.61
   0   4 -11   -1.20    2.84
   0  -4 -12  280.77   15.48
   0  -4  12  293.35   16.24
   0   4 -12  300.32   15.78
   0   4  12  296.34   15.87
   0  -4  12  279.52   14.51
   0   4 -12  318.31   17.91
   0  -4 -13 1930.46   49.80
   0   4 -13 1993.88   49.85
   0   4  13 1975.64   49.33
   0  -4  13 1956.18   50.31
   0  -4 -14   19.42    4.91
   0   4 -14   16.33    4.19
   0  -4  14   22.42    5.05
   0   4  14   13.66    3.51
   0   4  15  333.47   19.98
   0  -4  15  320.82   18.43
   0   4 -15  337.36   19.12
   0  -4 -15  304.99   18.55
   0   4 -16    1.63    2.78
   0   4  16    2.79    3.01
   0   4  17   77.73   10.22
   0   4 -17   54.97    8.62
   0   4 -18  601.10   17.28
   0  -4 -18  577.61   17.08
   0   4 -18  593.91   15.84
   0   4 -18  593.01   16.57
   0   4 -18  599.87   16.56
   0   4 -18  561.31   16.41
   0   4 -18  608.99   29.70
   0   4 -18  622.95   15.93
   0   4 -18  566.78   17.28
   0   4 -18  567.90   16.48
   0   4 -18  570.89   17.14
   0  -4 -18  627.68   17.39
   0   4  18  638.94   31.12
   0  -4 -18  569.57   16.99
   0  -4 -18  570.65   16.48
   0   4 -19  354.30   11.50
   0  -4 -19  349.93   12.75
   0   4 -19  324.73   12.64
   0   4 -19  349.31   12.80
   0   4 -19  350.74   12.19
   0   4 -19  325.87   12.05
   0   4 -19  363.46   11.75
   0   4 -19  354.73   13.09
   0   4 -19  330.91   12.72
   0   4 -19  342.05   12.12
   0  -4 -19  335.58   12.13
   0  -4 -19  322.19   12.46
   0  -4 -19  330.93   12.13
   0   4 -19  351.96   12.43
   0   4 -19  328.25   12.40
   0  -4 -19  337.36   12.61
   0  -4 -20   71.57    5.74
   0   4 -20   86.30    5.77
   0  -4 -20   75.59    5.96
   0   4 -20   75.65    5.53
   0  -4 -20   68.14    5.33
   0   4 -20   88.04    6.70
   0  -4 -20   72.78    5.15
   0  -4 -20   69.15    5.68
   0   4 -20   71.55    5.60
   0   4 -20   72.73    5.56
   0   4 -20   86.25    6.37
   0   4 -20   77.86    6.07
   0   4 -20   78.02    5.73
   0   4 -20   75.45    5.82
   0   4 -20   81.70    6.15
   0   4 -20   88.47    6.43
   0   4 -20   74.44    6.01
   0  -4 -21    1.01    1.79
   0  -4 -21    2.06    1.91
   0   4 -21    2.28    2.06
   0   4 -21    1.01    2.36
   0  -4 -21    2.52    1.80
   0   4 -21    4.06    2.24
   0   4 -21    0.08    1.77
   0  -4 -21   -0.61    1.65
   0   4 -21    5.23    2.27
   0   4 -21    0.97    1.94
   0   4 -21    5.03    2.54
   0   4 -21    2.70    2.16
   0   4 -21    5.71    2.15
   0   4 -21    2.60    1.97
   0   4 -21    4.45    2.57
   0   4 -22   32.39    4.17
   0  -4 -22   27.96    3.64
   0  -4 -22   27.97    3.76
   0  -4 -22   26.26    3.92
   0   4 -22   28.74    3.94
   0   4 -22   31.22    4.20
   0   4 -22   29.83    4.09
   0   4 -22   28.39    4.00
   0  -4 -22   22.97    3.13
   0   4 -22   31.20    4.07
   0   4 -22   33.28    3.83
   0  -4 -22   35.76    4.27
   0   4 -22   23.27    3.40
   0   4 -22   30.40    3.42
   0   4 -22   32.32    4.03
   0   4 -22   28.71    3.59
   0   4 -23   48.57    4.87
   0  -4 -23   45.43    4.51
   0   4 -23   45.96    4.01
   0   4 -23   47.91    4.88
   0   4 -23   43.66    4.73
   0  -4 -23   41.08    3.95
   0  -4 -23   51.61    5.07
   0   4 -23   44.36    4.38
   0   4 -23   49.96    4.84
   0   4 -23   39.55    4.40
   0   4 -23   45.73    4.67
   0  -4 -23   52.11    5.01
   0  -4 -23   47.28    4.55
   0   4 -23   50.14    5.16
   0   4 -24   23.77    3.57
   0   4 -24   27.64    3.75
   0   4 -24   24.53    3.55
   0   4 -24   24.24    3.34
   0   4 -24   23.66    3.28
   0  -4 -24   23.71    3.69
   0  -4 -24   23.91    3.44
   0  -4 -24   21.12    3.31
   0  -4 -24   19.50    3.32
   0  -4 -24   23.42    3.25
   0  -4 -24   22.17    2.89
   0   4 -24   21.78    3.36
   0   4 -25   13.03    2.96
   0   4 -25   11.90    2.67
   0   4 -25   11.29    2.25
   0   4 -25   10.84    2.70
   0  -4 -25   12.74    2.60
   0  -4 -25   10.37    2.29
   0  -4 -25    8.03    1.97
   0   4 -25   18.06    3.10
   0   4 -25   11.94    2.40
   0  -4 -25   16.19    3.00
   0  -4 -25   13.24    2.22
   0  -4 -25   16.32    3.33
   0  -4 -25   10.84    2.68
   0   4 -26    2.57    2.20
   0  -4 -26   -1.45    1.86
   0   4 -26    2.52    1.75
   0   4 -26   -0.30    1.75
   0   4 -26    0.41    1.44
   0   4 -26    1.77    1.89
   0  -4 -26   -0.16    1.69
   0   4 -26   -1.37    1.63
   0  -4 -26   -1.89    1.68
   0  -4 -26    0.24    1.52
   0  -4 -26   -0.78    1.75
   0  -4 -26    2.88    1.73
   0   4 -27   36.53    3.53
   0   4 -27   36.91    3.77
   0  -4 -27   32.02    3.21
   0  -4 -27   33.21    3.42
   0  -4 -27   35.45    3.48
   0  -4 -27   32.08    3.03
   0   4 -27   33.48    3.46
   0   4 -27   32.23    3.17
   0   4 -27   35.63    3.67
   0   4 -27   32.55    3.18
   0  -4 -27   32.30    3.51
   0   4 -28    1.70    1.40
   0  -4 -28    2.60    1.60
   0   4 -28    0.94    1.07
   0   4 -28    2.39    1.29
   0  -4 -28    3.65    1.48
   0  -4 -28    5.01    1.61
   0   4 -28    1.14    1.50
   0   4 -28    4.66    1.73
   0   4 -28    1.59    1.24
   0  -4 -28    5.51    1.48
   0  -4 -28    4.29    1.72
   0   4 -29   42.41    2.86
   0  -4 -29   43.99    3.17
   0   4 -29   40.91    3.08
   0   4 -29   47.30    3.32
   0  -4 -29   39.98    2.78
   0  -4 -29   44.72    3.17
   0  -4 -29   41.20    2.68
   0   4 -29   48.13    3.45
   0   4 -30   66.22    3.38
   0  -4 -30   68.30    3.37
   0  -4 -30   57.71    2.88
   0   4 -30   61.14    3.40
   0  -4 -30   62.43    3.29
   0   5   0   -0.58    1.01
   0  -5   0   -0.64    2.00
   0   5   0    0.57    1.48
   0   5  -1  238.72    8.64
   0   5   1  243.57    7.71
   0  -5   1  270.14   12.44
   0   5  -1  245.55    9.09
   0  -5  -1  255.55   12.18
   0   5   1  262.51   11.40
   0   5   1  267.55    9.95
   0   5  -2 2214.96   42.44
   0   5   2 2340.48   46.59
   0   5  -2 2255.25   39.81
   0   5   2 2194.29   36.96
   0  -5  -2 2413.34   48.75
   0  -5   2 2363.68   47.59
   0   5   2 2345.90   43.59
   0  -5  -3   13.15    3.14
   0   5   3   13.71    3.36
   0  -5   3   17.67    3.58
   0   5  -3   14.61    2.07
   0   5   3   20.54    3.15
   0   5  -3   13.64    2.62
   0   5   4  138.88    9.16
   0  -5   4  128.34    8.56
   0  -5  -4  139.45    9.24
   0   5   4  139.69    8.10
   0   5  -4  127.89    7.78
   0   5   5  116.91    8.50
   0   5   5  106.49    8.33
   0  -5  -5   95.48    7.93
   0   5  -5   90.39    6.94
   0  -5   5   94.76    7.31
   0  -5   6   64.63    6.11
   0  -5  -6   61.53    6.51
   0   5   6   62.26    6.84
   0   5   6   62.43    6.70
   0   5  -6   58.12    6.10
   0   5   7    4.56    3.04
   0   5  -7    5.77    2.93
   0   5  -7    3.87    2.04
   0   5  -7    6.40    3.35
   0   5   7    8.57    3.09
   0  -5   7    4.65    1.88
   0  -5  -7    4.07    2.19
   0   5  -8  367.73   16.41
   0   5  -8  387.26   14.87
   0   5  -8  389.69   18.15
   0   5   8  390.76   17.85
   0   5   8  391.15   17.38
   0  -5   8  374.98   15.10
   0   5  -9  128.72    9.95
   0   5   9  121.37    9.77
   0  -5   9  122.73    8.39
   0   5  -9  156.06   11.70
   0   5   9  125.95   10.37
   0   5  -9  133.31    8.90
   0   5 -10  291.67   14.20
   0   5  10  290.33   16.45
   0   5 -10  282.37   15.50
   0   5 -10  295.26   16.72
   0  -5  10  280.08   15.37
   0   5  10  302.08   15.89
   0   5  11   18.12    3.95
   0   5 -11   24.76    5.19
   0   5  11   25.25    5.32
   0   5 -11   23.36    4.45
   0   5 -11   22.35    5.11
   0  -5  11   21.69    4.75
   0   5 -12  302.62   16.00
   0  -5  12  289.93   16.11
   0   5 -12  319.06   18.78
   0   5  12  287.13   16.52
   0   5  12  290.51   17.64
   0   5 -13   12.95    4.49
   0  -5  13   10.78    3.38
   0  -5  13   10.70    4.07
   0   5  13   12.57    4.49
   0   5  13   13.80    4.34
   0   5 -13   11.65    3.87
   0   5 -14  897.66   31.85
   0  -5  14  881.91   33.42
   0   5  14  955.34   35.90
   0   5  14  858.30   31.59
   0   5  15   50.42    8.44
   0   5 -15   46.90    7.29
   0  -5  15   35.77    6.58
   0  -5  16   82.83   10.46
   0   5 -16   84.17   10.11
   0   5  16   81.56   10.88
   0   5 -17  104.60    6.16
   0   5 -17  110.62    6.62
   0   5 -17  115.83    6.34
   0   5 -17   98.85   11.35
   0   5 -17  104.90    6.67
   0   5  17  123.50   13.57
   0   5 -17  115.90    6.81
   0  -5 -17  114.74    6.85
   0   5 -17  109.72    7.09
   0  -5 -17  103.96    6.31
   0   5 -17  115.95    6.85
   0   5 -17  121.75    6.73
   0   5 -17  126.00    6.56
   0   5 -17  121.21    7.06
   0  -5 -18  133.81    7.62
   0   5 -18  144.39    8.29
   0   5 -18  136.81    7.84
   0  -5 -18  135.99    7.67
   0   5 -18  144.14    7.23
   0   5 -18  138.67    7.89
   0   5 -18  140.64    7.07
   0   5 -18  136.03    7.52
   0   5 -18  138.69    7.35
   0   5 -18  151.48    7.60
   0   5 -18  134.20    7.52
   0  -5 -18  136.99    7.71
   0  -5 -18  133.60    7.34
   0   5 -18  142.45    7.56
   0   5 -19   33.44    4.09
   0   5 -19   31.58    3.76
   0  -5 -19   25.93    3.56
   0  -5 -19   20.26    3.15
   0   5 -19   29.00    3.97
   0   5 -19   31.42    3.90
   0   5 -19   26.52    3.55
   0   5 -19   26.42    3.58
   0  -5 -19   30.32    3.97
   0   5 -19   32.53    3.95
   0   5 -19   27.46    3.51
   0  -5 -19   30.79    3.81
   0   5 -19   32.32    3.97
   0   5 -19   32.36    3.85
   0   5 -20  258.60   10.60
   0  -5 -20  243.44   10.76
   0  -5 -20  246.79   10.66
   0   5 -20  223.41   10.30
   0   5 -20  236.11   10.18
   0  -5 -20  247.63   10.89
   0   5 -20  243.82   10.64
   0   5 -20  233.95   10.32
   0   5 -20  258.08   10.10
   0   5 -20  242.45   11.02
   0   5 -20  241.62   10.32
   0   5 -20  235.60   10.73
   0  -5 -20  243.30   10.34
   0   5 -20  254.64   11.17
   0   5 -20  247.04   10.92
   0   5 -21  116.57    7.11
   0  -5 -21  106.66    7.09
   0   5 -21  125.68    7.59
   0   5 -21  111.07    7.24
   0   5 -21  106.06    7.02
   0   5 -21  115.29    7.04
   0   5 -21  113.54    6.93
   0   5 -21  112.18    7.51
   0   5 -21  119.59    6.97
   0   5 -21  110.32    7.13
   0  -5 -21  113.81    7.30
   0  -5 -21  105.08    6.79
   0  -5 -21  110.87    7.01
   0   5 -21  110.56    7.24
   0   5 -21  107.26    6.97
   0  -5 -22   51.17    4.76
   0   5 -22   46.54    4.79
   0   5 -22   42.05    4.55
   0   5 -22   41.92    4.28
   0   5 -22   35.31    4.10
   0   5 -22   42.88    4.42
   0  -5 -22   43.80    4.62
   0  -5 -22   40.37    4.20
   0   5 -22   51.25    5.01
   0   5 -22   49.90    4.87
   0   5 -22   40.74    4.44
   0  -5 -22   53.34    5.07
   0   5 -22   45.03    4.44
   0   5 -23   49.06    4.59
   0  -5 -23   40.03    4.03
   0   5 -23   47.07    4.70
   0   5 -23   47.09    4.78
   0   5 -23   52.35    4.67
   0  -5 -23   43.69    4.27
   0   5 -23   47.89    4.62
   0  -5 -23   38.97    4.49
   0   5 -23   46.65    4.72
   0   5 -23   51.58    4.95
   0   5 -23   44.03    4.36
   0  -5 -23   47.76    4.76
   0  -5 -23   44.97    4.63
   0  -5 -24   14.09    2.61
   0  -5 -24    9.79    2.43
   0   5 -24    8.58    2.64
   0   5 -24    7.18    1.95
   0   5 -24   10.72    2.50
   0  -5 -24   13.74    2.74
   0   5 -24   12.28    2.65
   0   5 -24   12.48    2.69
   0  -5 -24   14.08    3.07
   0  -5 -24   13.27    2.83
   0  -5 -24    7.55    1.72
   0   5 -24   13.34    3.01
   0   5 -24    8.01    2.30
   0  -5 -25   13.43    2.15
   0   5 -25   13.17    2.49
   0   5 -25   13.66    2.75
   0   5 -25   18.02    2.53
   0  -5 -25   16.59    2.63
   0   5 -25   18.25    3.11
   0  -5 -25   12.93    2.87
   0  -5 -25   13.87    2.48
   0   5 -25   10.58    2.41
   0  -5 -25   14.89    2.93
   0  -5 -25   19.14    3.05
   0   5 -25   14.28    2.61
   0   5 -26   14.81    2.66
   0  -5 -26   12.55    2.53
   0   5 -26   15.74    2.28
   0  -5 -26   16.45    2.64
   0  -5 -26   15.95    2.72
   0   5 -26   13.76    2.59
   0  -5 -26   15.50    2.70
   0   5 -26   16.38    2.57
   0   5 -26   17.31    2.99
   0   5 -26   16.39    2.67
   0  -5 -27   55.80    4.07
   0   5 -27   49.50    3.41
   0  -5 -27   50.20    3.84
   0   5 -27   49.10    3.86
   0   5 -27   50.86    4.05
   0   5 -27   50.60    3.87
   0   5 -27   49.52    3.66
   0  -5 -27   52.26    4.11
   0  -5 -27   49.48    3.83
   0   5 -27   54.04    4.14
   0   5 -28    5.53    1.49
   0   5 -28    7.66    1.87
   0   5 -28    3.92    1.19
   0   5 -28    4.08    1.13
   0   5 -28    5.29    1.48
   0  -5 -28    3.26    1.39
   0  -5 -28    3.24    1.29
   0   5 -28    5.60    1.56
   0  -5 -28    8.14    1.77
   0  -5 -29    9.68    1.53
   0   5 -29    8.64    1.60
   0   5 -29   10.00    1.60
   0  -5 -29    8.91    1.50
   0  -5 -29    9.12    1.52
   0   5 -29    9.14    1.59
   0   5 -29    8.29    1.36
   0   6   0  680.85   17.08
   0   6   0  701.78   18.55
   0  -6   0  726.32   24.08
   0   6  -1   62.13    4.74
   0   6  -1   53.39    4.25
   0   6   1   59.78    5.13
   0  -6  -1   60.77    6.95
   0  -6   1   61.53    6.71
   0   6  -2 1298.58   27.23
   0  -6  -2 1448.47   36.88
   0   6  -2 1273.14   29.52
   0   6   2 1373.87   34.19
   0   6   2 1386.17   31.15
   0  -6   2 1418.29   35.79
   0   6  -3    2.70    2.07
   0   6   3    7.49    2.69
   0  -6   3    1.90    2.72
   0  -6  -3    4.33    2.55
   0   6   3    6.31    2.86
   0  -6   4  247.10   13.36
   0   6  -4  241.30   11.52
   0   6   4  255.24   13.47
   0  -6  -4  267.64   14.55
   0   6   4  246.59   11.87
   0   6  -5   27.82    4.28
   0  -6   5   30.65    4.98
   0   6   5   33.76    5.46
   0   6   5   28.23    4.54
   0  -6  -5   32.97    5.61
   0   6   6   15.71    4.33
   0  -6  -6   11.76    3.59
   0  -6   6   16.37    3.99
   0   6   6   16.46    3.82
   0   6  -6   18.99    3.87
   0   6  -7  183.22   11.50
   0   6   7  191.10   12.71
   0  -6   7  180.29   11.25
   0   6   7  196.58   11.93
   0   6   7  195.98   12.90
   0  -6  -7  206.37   13.06
   0   6   8  195.51   13.29
   0   6   8  196.32   12.21
   0   6   8  192.42   13.13
   0  -6   8  187.16   11.44
   0   6  -8  192.37   13.46
   0   6  -8  186.75   12.14
   0   6  -9    8.22    3.53
   0   6   9    9.19    3.44
   0   6   9    8.86    4.14
   0   6   9    8.40    3.65
   0  -6   9    4.85    2.16
   0   6  -9   13.07    4.77
   0   6  10  576.42   24.85
   0   6 -10  512.29   22.35
   0   6 -10  514.39   24.20
   0   6  10  500.69   22.59
   0  -6  10  516.21   23.10
   0   6  11    4.12    2.96
   0   6 -11    1.91    2.74
   0  -6  11   -0.61    2.18
   0   6  11    3.69    3.09
   0   6  12    1.02    3.50
   0   6  12   -4.27    3.75
   0  -6  12    4.89    2.94
   0   6 -12    4.06    3.81
   0   6  13   46.87    7.79
   0  -6  13   45.39    7.51
   0   6  13   38.52    6.35
   0  -6  13   49.35    7.69
   0   6 -13   39.85    7.19
   0  -6  14   38.03    7.26
   0   6  14   48.49    8.62
   0   6  14   33.75    6.66
   0  -6  15    0.44    2.59
   0   6  15   -1.87    2.99
   0   6  15   -0.39    3.45
   0   6 -16  210.28   10.12
   0   6  16  227.27   17.45
   0   6 -16  222.26    9.42
   0  -6 -16  211.87    9.82
   0   6 -16  226.82    9.23
   0   6  16  226.30   18.43
   0   6 -16  216.77    9.78
   0   6 -16  203.09    9.44
   0  -6  16  219.87   17.59
   0  -6 -16  221.73    9.68
   0  -6 -16  209.72    8.95
   0   6 -16  221.70    8.92
   0   6 -16  202.15    8.65
   0   6 -16  219.05    9.76
   0  -6 -17  123.16    7.22
   0   6 -17  116.35    7.53
   0   6 -17  119.40    7.36
   0   6 -17  116.78    6.73
   0   6 -17  125.52    6.81
   0   6 -17  116.91    7.01
   0   6 -17  114.85    6.56
   0  -6 -17  116.05    7.16
   0  -6 -17  108.60    6.51
   0   6 -17  108.86    7.05
   0   6 -17  116.88    6.87
   0  -6 -17  119.97    7.02
   0   6 -17  109.80    7.05
   0   6 -17  117.92    6.96
   0  -6 -18  300.09   11.34
   0   6 -18  300.49   12.54
   0   6 -18  309.04   12.19
   0  -6 -18  298.51   11.86
   0   6 -18  304.14   11.41
   0   6 -18  304.06   11.74
   0   6 -18  294.27   11.49
   0   6 -18  309.85   11.33
   0  -6 -18  309.64   11.89
   0  -6 -18  303.35   12.16
   0   6 -18  316.91   11.30
   0   6 -18  296.56   12.02
   0   6 -18  301.34   11.81
   0   6 -19  265.54   10.69
   0   6 -19  240.61   10.93
   0  -6 -19  240.23   10.53
   0   6 -19  232.06    9.82
   0  -6 -19  255.94   11.03
   0   6 -19  241.78   11.25
   0   6 -19  247.11   10.63
   0   6 -19  240.04   10.36
   0  -6 -19  223.56    9.89
   0   6 -19  260.14   10.22
   0   6 -19  248.69   10.58
   0  -6 -19  250.62   10.86
   0  -6 -20    5.99    2.11
   0   6 -20    7.36    2.57
   0   6 -20    7.63    2.51
   0  -6 -20    6.42    2.20
   0  -6 -20    4.55    2.13
   0   6 -20    5.89    2.53
   0   6 -20    4.39    2.21
   0   6 -20    6.19    2.10
   0   6 -20   11.16    2.86
   0   6 -20    5.29    2.42
   0  -6 -20    9.77    2.83
   0   6 -20    6.72    2.60
   0   6 -20    8.25    2.20
   0  -6 -21   47.47    4.62
   0   6 -21   48.07    4.78
   0   6 -21   46.30    4.59
   0   6 -21   41.61    4.44
   0  -6 -21   44.83    4.28
   0   6 -21   47.53    4.65
   0   6 -21   49.41    5.05
   0   6 -21   45.95    4.59
   0   6 -21   47.53    4.80
   0  -6 -21   44.30    4.82
   0   6 -21   46.73    4.45
   0   6 -21   41.54    4.61
   0   6 -21   50.89    4.91
   0  -6 -21   45.77    4.55
   0   6 -22    2.29    2.05
   0   6 -22    6.75    2.62
   0   6 -22    2.28    2.13
   0   6 -22    4.11    2.15
   0   6 -22    1.18    1.95
   0  -6 -22    6.09    2.63
   0   6 -22    7.33    2.27
   0  -6 -22    1.84    1.83
   0  -6 -22    3.98    2.06
   0   6 -22    1.96    1.85
   0  -6 -22    5.42    2.31
   0   6 -22    3.43    2.14
   0   6 -22    7.51    2.67
   0  -6 -22    2.91    1.94
   0   6 -22    1.81    2.73
   0  -6 -23   84.39    6.16
   0   6 -23   91.22    5.93
   0  -6 -23   95.80    5.88
   0  -6 -23   92.55    6.36
   0   6 -23   87.88    5.95
   0   6 -23   94.36    6.33
   0   6 -23   88.83    6.13
   0   6 -23   98.98    6.54
   0  -6 -23   94.56    6.04
   0   6 -23   95.52    6.41
   0   6 -23   95.52    6.31
   0   6 -23   92.84    6.12
   0   6 -24   12.61    2.91
   0  -6 -24   12.16    2.41
   0  -6 -24   15.37    2.83
   0  -6 -24   12.18    2.65
   0   6 -24   15.16    2.78
   0   6 -24   12.40    2.84
   0   6 -24   15.94    2.84
   0   6 -24   11.22    2.43
   0   6 -24   15.74    2.86
   0  -6 -24   15.05    2.95
   0   6 -24   12.71    2.52
   0   6 -25    2.37    1.35
   0   6 -25    1.28    1.92
   0  -6 -25    1.89    1.82
   0  -6 -25    0.86    1.55
   0   6 -25    3.20    2.03
   0   6 -25    1.68    1.45
   0  -6 -25    2.75    1.61
   0  -6 -25    1.65    1.75
   0   6 -25    2.91    1.73
   0   6 -25    5.20    2.21
   0  -6 -25    2.15    1.45
   0  -6 -26  132.00    6.10
   0  -6 -26  127.19    6.13
   0   6 -26  133.79    6.72
   0   6 -26  127.57    6.18
   0   6 -26  136.86    6.29
   0  -6 -26  129.49    6.40
   0  -6 -26  121.58    5.68
   0   6 -26  132.79    6.63
   0   6 -26  137.08    6.66
   0   6 -27   13.97    2.31
   0  -6 -27   13.48    2.11
   0  -6 -27   13.35    2.06
   0  -6 -27   12.47    1.86
   0   6 -27   11.82    1.88
   0   6 -27   10.46    1.72
   0   6 -27   10.65    1.79
   0   6 -27   12.52    2.26
   0  -6 -28   99.45    4.55
   0   6 -28   88.39    4.09
   0   6 -28  106.72    4.95
   0   6 -28   85.62    3.96
   0   6 -28  107.40    4.95
   0   6 -28   99.48    4.43
   0  -6 -28  102.87    4.45
   0  -6 -28   90.15    4.51
   0  -6 -29   12.25    1.48
   0   6 -29   11.11    1.51
   0   6 -29   13.09    1.63
   0  -7   0    4.22    3.31
   0   7   0    0.88    1.80
   0   7   1  103.26    7.09
   0  -7   1  111.16    9.79
   0  -7  -1  108.83    9.88
   0   7   2  112.49    7.71
   0  -7  -2   85.98    9.10
   0  -7   2  108.55    9.55
   0  -7   3  112.18    9.72
   0   7  -3   95.10    7.07
   0   7   3  110.17    9.25
   0   7   3   99.04    7.65
   0  -7  -3  129.21   10.90
   0  -7  -4  233.60   15.02
   0   7   4  236.03   13.95
   0   7  -4  223.40   11.68
   0  -7   4  227.78   13.89
   0   7   4  238.61   12.43
   0   7   5    6.80    2.95
   0  -7   5    6.45    3.24
   0  -7  -5    7.64    3.71
   0   7   5   12.00    4.33
   0   7  -5    6.50    2.57
   0  -7  -6  526.13   23.06
   0   7   6  520.44   20.49
   0   7  -6  467.66   19.31
   0   7   6  520.94   22.40
   0  -7   6  517.21   21.52
   0  -7   7  317.48   16.60
   0  -7  -7  335.41   18.24
   0   7  -7  262.29   14.76
   0   7   7  300.66   17.25
   0   7   7  321.33   16.22
   0   7   8  296.28   17.47
   0   7  -8  271.18   15.42
   0   7   8  287.13   15.92
   0  -7   8  257.21   14.95
   0   7  -8  288.20   17.80
   0   7   9   56.60    7.85
   0   7   9   50.19    6.97
   0  -7   9   47.38    6.40
   0   7  -9   37.26    6.75
   0   7  10    8.57    3.53
   0   7  10   15.79    3.97
   0  -7  10   16.62    4.68
   0   7 -10   18.58    5.17
   0   7  11  215.08   15.08
   0  -7  11  214.10   16.01
   0   7 -11  194.01   15.98
   0   7  11  192.66   15.35
   0   7  12    3.18    3.33
   0  -7  12    7.57    4.69
   0  -7  12    3.12    3.48
   0   7  12    0.75    3.37
   0   7 -12    2.47    4.02
   0  -7  13   12.92    4.49
   0   7  13   21.12    6.01
   0   7  13   17.66    5.25
   0   7 -13   13.36    5.45
   0  -7  13   17.22    5.22
   0   7  14  328.92   20.66
   0   7 -14  309.60   21.93
   0  -7  14  326.04   21.95
   0   7 -14  278.52   11.19
   0   7  14  326.42   21.94
   0   7 -15  114.01    6.47
   0   7 -15  111.78    7.50
   0   7 -15  117.23    7.10
   0   7 -15  125.62    6.70
   0  -7 -15  119.32    7.31
   0  -7 -15  115.01    6.48
   0   7 -15  112.54    6.60
   0  -7  15  137.17   14.41
   0   7 -15  114.16    7.01
   0  -7 -15  118.33    6.81
   0   7 -16    0.39    1.74
   0   7 -16    0.59    1.87
   0   7 -16   -0.44    1.77
   0   7 -16    6.11    2.87
   0   7 -16   -0.20    1.71
   0   7 -16   -1.67    2.11
   0  -7 -16    1.13    1.69
   0  -7 -16   -3.22    2.16
   0  -7 -16   -0.20    1.58
   0   7 -16   -0.23    1.73
   0  -7 -17    0.03    1.67
   0   7 -17    1.53    2.18
   0  -7 -17   -1.32    1.88
   0   7 -17   -2.10    1.94
   0   7 -17    0.16    1.52
   0   7 -17    0.54    1.90
   0   7 -17   -0.89    1.83
   0   7 -17    0.96    2.10
   0   7 -17    2.15    2.19
   0  -7 -17   -0.74    1.68
   0   7 -17    2.44    1.80
   0  -7 -18   13.13    2.81
   0   7 -18    9.01    2.51
   0  -7 -18   13.44    3.06
   0   7 -18   14.10    2.72
   0   7 -18   15.04    3.12
   0   7 -18   12.98    3.12
   0   7 -18   12.96    3.00
   0   7 -18   14.32    2.47
   0   7 -18   15.18    3.04
   0  -7 -18   17.60    2.90
   0   7 -18   15.51    2.82
   0   7 -19   58.30    4.66
   0  -7 -19   43.86    4.24
   0  -7 -19   57.63    5.14
   0   7 -19   47.68    4.48
   0  -7 -19   53.35    4.81
   0   7 -19   55.18    4.88
   0   7 -19   46.66    4.73
   0   7 -19   41.97    4.79
   0   7 -19   52.28    5.13
   0   7 -19   52.86    4.91
   0   7 -19   50.81    5.03
   0  -7 -20   23.92    3.44
   0  -7 -20   20.24    3.26
   0   7 -20   18.32    3.36
   0  -7 -20   19.69    3.49
   0   7 -20   21.60    3.29
   0   7 -20   18.31    3.00
   0   7 -20   21.45    3.57
   0   7 -20   17.78    3.21
   0  -7 -20   16.04    3.01
   0   7 -20   18.85    3.50
   0   7 -20   19.40    3.38
   0   7 -20   15.28    2.62
   0   7 -21    3.23    2.04
   0   7 -21   -1.07    2.19
   0  -7 -21    2.81    1.88
   0   7 -21    1.70    2.04
   0   7 -21    5.06    2.49
   0   7 -21    6.57    2.29
   0  -7 -21    1.43    1.53
   0   7 -21    1.90    2.48
   0   7 -21    3.15    1.65
   0  -7 -21   -0.30    1.74
   0   7 -21    3.51    1.88
   0   7 -21    5.59    2.41
   0  -7 -21    2.74    2.09
   0   7 -21    5.73    2.31
   0   7 -22    6.12    2.20
   0   7 -22    4.22    2.30
   0  -7 -22    4.44    2.08
   0   7 -22   -1.30    2.10
   0  -7 -22    4.76    1.78
   0   7 -22    5.72    2.30
   0  -7 -22    5.19    1.97
   0   7 -22    5.19    1.90
   0   7 -22    5.23    2.31
   0   7 -22    3.59    2.17
   0  -7 -22    2.77    1.84
   0   7 -22    6.56    2.27
   0   7 -22    4.06    1.99
   0   7 -23   13.79    2.51
   0   7 -23   17.02    3.00
   0   7 -23   12.45    2.71
   0  -7 -23   14.85    2.73
   0   7 -23   16.26    3.01
   0  -7 -23   14.65    2.55
   0   7 -23   12.69    2.47
   0   7 -23   14.06    2.45
   0   7 -23    9.34    2.22
   0  -7 -23   13.66    2.76
   0   7 -24    6.09    1.82
   0  -7 -24    9.96    2.54
   0   7 -24    8.95    2.33
   0   7 -24    8.12    2.05
   0   7 -24    5.34    2.19
   0  -7 -24    9.34    2.12
   0   7 -24    8.61    2.40
   0   7 -24    8.61    2.28
   0  -7 -24    9.91    2.23
   0  -7 -24    7.77    1.95
   0  -7 -24    5.67    1.82
   0   7 -24    9.71    2.34
   0   7 -25  123.32    6.16
   0  -7 -25  124.68    5.75
   0   7 -25  132.33    6.48
   0   7 -25  135.66    6.65
   0   7 -25  121.84    5.78
   0   7 -25  116.86    5.97
   0  -7 -25  130.47    6.55
   0   7 -25  121.26    6.14
   0  -7 -25  122.13    5.98
   0  -7 -25  127.02    6.07
   0   7 -25  130.51    6.63
   0  -7 -26   19.51    2.33
   0   7 -26   18.73    2.10
   0  -7 -26   19.11    2.23
   0  -7 -26   22.70    2.74
   0   7 -26   21.67    2.62
   0  -7 -26   23.06    2.38
   0   7 -26   19.43    2.15
   0   7 -26   21.82    2.70
   0   7 -26   19.58    2.56
   0   7 -26   18.69    2.33
   0   7 -27   16.50    1.84
   0  -7 -27   15.05    1.73
   0   7 -27   14.78    2.02
   0  -7 -27   14.90    1.94
   0  -7 -27   19.00    2.28
   0   7 -27   15.93    2.14
   0   7 -27   15.95    1.93
   0  -7 -27   14.28    1.71
   0   7 -28    2.92    1.12
   0   7 -28    1.74    0.98
   0  -7 -28    3.09    0.94
   0  -7 -28    4.14    1.15
   0  -8   0  171.70   13.30
   0  -8   1  127.51   11.43
   0  -8  -1  135.18   11.98
   0  -8   2   47.75    7.34
   0  -8  -2   48.29    7.21
   0  -8   3   30.76    5.79
   0  -8  -3   28.00    5.89
   0   8   4   29.07    4.66
   0   8   4   29.41    5.61
   0  -8   4   28.89    5.74
   0  -8  -4   22.26    5.14
   0  -8  -5  210.59   15.35
   0  -8   5  209.14   14.69
   0   8   5  220.37   13.23
   0   8   5  222.67   14.89
   0  -8   6  308.43   17.80
   0   8   6  284.24   17.43
   0  -8  -6  327.04   19.42
   0   8   6  324.08   16.58
   0   8   7  146.65   11.41
   0   8   7  135.67   12.20
   0  -8   7  134.94   11.55
   0   8   8  506.34   22.56
   0   8  -8  528.17   26.28
   0   8   8  476.36   24.26
   0  -8   8  493.91   22.98
   0   8   9  119.79   11.04
   0   8  -9  112.40   12.35
   0  -8   9  118.15   12.42
   0   8   9  105.39   11.59
   0   8  10    1.44    3.66
   0  -8  10    1.44    2.75
   0   8  10    0.15    2.53
   0   8 -10   -0.50    3.40
   0   8 -11  173.20   15.81
   0   8  11  151.64   13.36
   0  -8  11  157.25   14.96
   0   8  11  162.41   15.17
   0   8  12   67.25    9.20
   0   8 -12   79.17   11.24
   0   8  12   80.92   10.77
   0  -8  12   72.11   10.40
   0  -8  12   89.72   11.49
   0   8 -13  154.36    8.13
   0   8 -13  147.14    7.44
   0   8 -13  170.76   16.44
   0  -8  13  172.69   15.95
   0   8 -13  159.14    7.35
   0   8  13  173.14   14.93
   0  -8  13  162.87   16.09
   0   8 -13  151.97    8.13
   0   8 -14   16.11    3.32
   0   8 -14   13.98    2.51
   0   8 -14    9.91    2.24
   0   8 -14    9.97    2.47
   0   8 -14   13.65    2.85
   0   8 -15   -0.43    1.96
   0   8 -15    2.19    2.10
   0   8 -15   -0.57    1.54
   0   8 -15   -2.23    2.42
   0   8 -16  175.39    8.64
   0  -8 -16  179.00    8.11
   0   8 -16  189.07    9.56
   0   8 -16  184.15   10.03
   0   8 -16  172.59    8.98
   0   8 -16  176.66    9.14
   0   8 -16  187.68    8.60
   0  -8 -17   15.51    2.62
   0  -8 -17   14.58    2.77
   0   8 -17   15.37    3.39
   0   8 -17   16.49    2.97
   0   8 -17   18.05    3.50
   0   8 -17   11.45    2.69
   0   8 -17   15.15    3.21
   0   8 -17   16.66    3.37
   0   8 -17   18.16    3.28
   0   8 -18   23.37    3.51
   0   8 -18   17.07    3.00
   0  -8 -18   18.85    3.13
   0   8 -18   25.32    3.79
   0  -8 -18   25.22    3.25
   0   8 -18   22.85    3.29
   0   8 -18   16.39    3.25
   0   8 -18   27.65    3.89
   0   8 -18   20.29    2.90
   0   8 -19    7.50    2.66
   0   8 -19    4.80    1.87
   0  -8 -19    6.73    2.47
   0  -8 -19    4.61    1.79
   0   8 -19    4.88    2.23
   0   8 -19    5.56    1.93
   0   8 -19    9.62    3.02
   0   8 -19    6.90    2.44
   0   8 -19    8.31    2.61
   0   8 -20    0.25    1.44
   0   8 -20    2.22    2.27
   0   8 -20    2.29    2.37
   0   8 -20    1.63    2.02
   0   8 -20    1.26    1.92
   0  -8 -20    0.85    1.68
   0  -8 -20    2.44    1.95
   0   8 -20    1.18    2.63
   0   8 -21   34.93    4.04
   0  -8 -21   28.11    3.62
   0   8 -21   29.44    3.70
   0   8 -21   26.71    3.52
   0   8 -21   32.12    3.81
   0   8 -21   28.44    3.81
   0   8 -21   36.98    4.23
   0   8 -21   32.45    4.20
   0  -8 -21   32.25    3.36
   0   8 -21   29.38    2.93
   0   8 -22   26.96    3.61
   0   8 -22   30.15    3.57
   0   8 -22   30.33    3.83
   0  -8 -22   30.99    3.37
   0   8 -22   28.16    3.63
   0  -8 -22   32.04    3.16
   0  -8 -22   23.41    3.23
   0   8 -22   26.80    3.51
   0   8 -22   26.23    3.37
   0   8 -23   85.85    5.64
   0   8 -23   88.16    5.59
   0  -8 -23   81.26    4.91
   0  -8 -23   94.58    5.81
   0  -8 -23   85.67    4.82
   0  -8 -23   86.27    5.60
   0   8 -23   91.48    5.71
   0   8 -23   86.27    5.57
   0   8 -23   87.88    5.64
   0  -8 -24   45.29    3.26
   0  -8 -24   49.55    4.03
   0   8 -24   42.49    3.72
   0  -8 -24   51.36    4.18
   0   8 -24   48.19    4.11
   0   8 -24   47.51    4.00
   0   8 -24   44.98    3.84
   0  -8 -24   38.51    3.42
   0   8 -24   44.45    3.82
   0   8 -24   45.97    3.95
   0  -8 -24   44.69    3.53
   0   8 -25   27.61    2.96
   0   8 -25   25.85    2.61
   0  -8 -25   24.05    2.47
   0  -8 -25   29.00    2.65
   0   8 -25   28.42    2.88
   0  -8 -25   27.17    2.75
   0  -8 -25   29.48    3.03
   0   8 -25   29.36    2.86
   0   8 -25   29.58    2.90
   0   8 -26    9.09    1.75
   0  -8 -26    7.75    1.41
   0  -8 -26    9.43    1.56
   0   8 -26    9.28    1.75
   0   8 -26   11.88    1.88
   0   8 -26    7.19    1.53
   0  -8 -26   11.22    1.82
   0  -8 -27   15.50    1.80
   0   8 -27   14.50    1.86
   0   8 -27   16.96    1.83
   0  -9   0    4.71    4.27
   0  -9   1  521.84   25.80
   0  -9  -1  487.32   25.19
   0  -9   2  147.40   13.66
   0  -9  -2  153.42   14.03
   0  -9  -3   16.71    5.47
   0  -9   3   13.59    5.09
   0  -9   4    3.44    3.65
   0  -9  -4    3.96    3.50
   0  -9  -5  130.29   13.09
   0  -9   5  128.57   12.49
   0  -9  -6   40.33    7.79
   0  -9   6   31.96    6.25
   0  -9   7  292.88   18.66
   0  -9   7  331.03   22.07
   0   9   7  278.23   18.85
   0  -9   8    3.20    3.53
   0   9   8    0.25    3.28
   0   9   8   -2.27    2.74
   0   9  -8    2.10    3.47
   0  -9   9  121.57   13.58
   0   9   9  128.33   13.45
   0   9   9  103.43   10.79
   0   9  -9  124.06   14.02
   0   9 -10  400.11   25.12
   0  -9  10  453.27   26.82
   0   9 -10  382.32   12.01
   0   9  10  441.40   25.37
   0   9  10  352.90   13.29
   0  -9 -10  371.15   11.98
   0   9 -10  361.41   12.88
   0  -9 -10  368.51   12.75
   0  -9  10  422.58   25.90
   0   9  10  393.21   21.88
   0  -9 -11    2.93    1.63
   0   9  11   -1.24    1.72
   0   9 -11    0.09    1.39
   0   9  11    0.42    1.81
   0  -9  11   -1.71    3.84
   0   9 -11    3.42    1.91
   0   9 -11    1.23    1.48
   0  -9 -11    1.45    1.83
   0   9  11   -0.32    3.29
   0   9 -12   39.11    3.92
   0   9  12   42.88    4.07
   0   9 -12   40.65    4.34
   0  -9 -12   45.72    4.25
   0   9  12   37.47    4.29
   0  -9 -12   43.89    4.10
   0  -9 -13   -0.82    1.69
   0   9 -13    4.31    2.14
   0   9  13   -0.05    2.04
   0  -9 -13    1.64    1.76
   0   9 -13    4.63    2.43
   0   9 -13    2.62    1.45
   0   9 -14  125.33    7.49
   0   9 -14  122.42    7.61
   0   9  14  105.60    6.87
   0  -9 -14  115.71    6.83
   0   9 -14  113.12    7.99
   0   9 -14  124.03    7.06
   0   9 -15    4.59    2.04
   0   9 -15    6.96    2.35
   0   9 -15    3.92    2.27
   0   9 -15    4.53    2.11
   0  -9 -15    3.78    2.00
   0   9 -15    3.00    2.10
   0   9  15    4.73    2.18
   0   9 -16    6.79    2.56
   0   9 -16    2.16    1.73
   0   9 -16    3.71    1.73
   0   9 -16    3.28    2.04
   0   9 -16    3.52    2.31
   0   9  16    4.86    2.03
   0   9 -16    3.61    2.91
   0   9 -16    5.99    2.37
   0   9 -16    5.98    2.40
   0  -9 -16    4.33    2.26
   0   9 -17    0.88    1.89
   0   9 -17    1.31    1.84
   0   9 -17    1.25    2.05
   0   9 -17    0.05    2.05
   0   9 -17    0.95    1.87
   0   9 -17   -2.11    2.57
   0   9 -17   -0.31    2.09
   0   9 -17    0.38    1.98
   0  -9 -17    1.55    1.89
   0   9 -18   -0.14    2.10
   0   9 -18    1.10    1.89
   0   9 -18    0.20    1.67
   0  -9 -18    0.83    1.81
   0   9 -18   -2.50    2.55
   0   9 -18    4.13    2.29
   0   9 -18    5.01    2.78
   0   9 -19   -1.04    1.96
   0   9 -19    0.46    2.12
   0   9 -19    2.48    2.19
   0   9 -19    1.12    2.02
   0   9 -19    4.50    1.88
   0  -9 -19    0.74    1.68
   0   9 -19    1.59    2.29
   0   9 -20   20.94    3.30
   0   9 -20   29.17    3.58
   0   9 -20   20.16    2.55
   0  -9 -20   24.16    3.36
   0   9 -20   25.45    3.85
   0   9 -20   25.74    3.97
   0   9 -20   21.51    3.28
   0   9 -20   23.67    3.51
   0  -9 -20   20.73    2.65
   0   9 -21   16.15    2.90
   0   9 -21   12.50    2.65
   0  -9 -21   16.07    2.80
   0   9 -21   14.23    2.94
   0   9 -21   13.35    2.41
   0   9 -21   11.77    2.02
   0   9 -21   13.11    2.70
   0  -9 -21   13.35    2.13
   0   9 -21   16.63    2.83
   0   9 -22   44.82    3.95
   0   9 -22   46.63    4.32
   0  -9 -22   37.09    3.60
   0   9 -22   36.86    3.81
   0   9 -22   41.33    3.90
   0   9 -22   38.44    3.85
   0   9 -22   40.04    3.73
   0  -9 -22   39.37    3.79
   0  -9 -22   38.82    3.20
   0  -9 -23   -0.25    0.99
   0   9 -23    1.08    1.70
   0  -9 -23    0.88    1.45
   0   9 -23    2.55    1.46
   0   9 -23   -2.03    1.66
   0  -9 -23   -1.36    1.57
   0   9 -23   -1.04    1.35
   0   9 -23    2.31    2.08
   0  -9 -23   -2.02    1.75
   0   9 -24    0.89    1.31
   0  -9 -24   -0.11    1.32
   0   9 -24    0.97    1.26
   0   9 -24    1.55    1.35
   0  -9 -24   -1.14    1.07
   0   9 -24    4.64    1.64
   0  -9 -24    0.11    1.18
   0   9 -24   -0.29    1.24
   0  -9 -24    1.74    1.36
   0   9 -24    3.77    1.50
   0  -9 -25   -0.91    1.18
   0   9 -25    2.28    1.15
   0   9 -25    1.02    1.08
   0  -9 -25    1.58    0.97
   0  -9 -25    1.85    1.17
   0   9 -25    2.92    1.29
   0   9 -25    0.58    1.05
   0  -9 -25   -0.52    0.92
   0   9 -25    2.68    1.27
   0   9 -26   67.18    3.51
   0  -9 -26   67.93    3.48
   0 -10   0  122.14   13.36
   0 -10  -1  360.23   23.05
   0 -10   1  385.30   23.58
   0 -10   2    9.86    3.78
   0 -10  -2   15.88    5.14
   0 -10   3   65.38    9.72
   0 -10  -3   46.25    8.15
   0 -10  -4  165.31   15.77
   0 -10   4  170.03   15.30
   0 -10   5  316.72   20.91
   0 -10   5  326.38   22.74
   0  10  -5  263.63   10.02
   0  10   5  259.95   11.34
   0 -10  -5  263.40   10.68
   0  10   5  255.46   11.01
   0  10  -5  255.30   10.67
   0  10  -5  228.05   10.42
   0 -10  -5  273.61   10.16
   0  10   6  139.89    7.39
   0  10  -6  122.08    7.34
   0 -10   6  145.93   14.13
   0  10   6  123.99    7.55
   0 -10  -6  122.12    7.11
   0 -10  -6  123.37    6.71
   0  10  -6  126.45    6.49
   0  10   6  115.27    7.52
   0  10  -6  130.66    6.82
   0 -10   6  152.83   15.68
   0 -10  -7    2.45    1.76
   0  10  -7    4.38    1.90
   0 -10  -7   -3.08    2.22
   0  10  -7    1.72    1.72
   0  10   7    0.20    1.54
   0  10  -7    1.08    1.64
   0  10  -7   -1.44    4.01
   0  10   7   -0.37    1.74
   0  10   7    1.03    2.14
   0 -10  -8  289.96   10.72
   0  10  -8  309.16   11.59
   0  10  -8  302.09   10.82
   0  10   8  283.24   12.11
   0 -10  -8  308.36   11.75
   0  10   8  302.42   11.33
   0  10  -8  283.10   10.54
   0  10   8  287.51   12.05
   0  10   9    1.12    1.54
   0 -10  -9    1.03    1.57
   0 -10  -9    1.80    1.78
   0  10  -9    2.34    2.02
   0  10  -9   -0.37    1.49
   0  10   9    3.08    1.84
   0  10   9    5.36    2.65
   0  10 -10  160.53    7.79
   0  10  10  154.99    8.66
   0 -10 -10  161.41    8.38
   0  10 -10  159.95    8.42
   0  10  10  167.12    9.03
   0 -10 -10  163.08    7.77
   0  10  10  164.57    8.30
   0  10 -10  172.68    7.86
   0 -10 -11  200.96    9.34
   0  10  11  189.45    8.90
   0  10  11  193.72    9.77
   0  10 -11  211.72    9.08
   0  10 -11  212.74    9.73
   0  10  11  209.22   10.04
   0  10 -11  212.41    8.79
   0  10 -12   10.11    2.32
   0  10  12    9.17    2.65
   0  10 -12   11.00    2.51
   0  10  12    7.24    2.41
   0  10 -12   11.64    2.74
   0  10  12    5.35    1.95
   0 -10 -12    8.89    2.33
   0  10 -12   11.72    2.43
   0  10 -13  189.45    9.52
   0  10  13  179.88    9.25
   0 -10 -13  183.25    8.73
   0  10 -13  179.53    8.30
   0  10 -13  181.55    9.05
   0  10  13  175.43    9.03
   0  10 -13  191.54    8.65
   0  10  14   38.78    4.60
   0 -10 -14   30.70    3.59
   0  10 -14   30.36    4.38
   0 -10 -14   34.79    3.76
   0  10 -14   32.79    3.70
   0  10 -14   40.95    4.58
   0  10 -14   37.38    3.87
   0  10 -14   30.20    3.76
   0  10 -15   68.65    5.70
   0  10 -15   85.30    6.08
   0  10 -15   78.29    6.72
   0  10 -15   78.34    5.55
   0  10  15   77.97    5.84
   0 -10 -15   73.08    5.32
   0  10 -15   79.49    6.15
   0  10 -15   80.22    5.58
   0  10 -16   41.97    4.95
   0  10 -16   42.55    4.52
   0  10 -16   38.47    3.82
   0  10 -16   43.75    4.72
   0  10 -16   44.28    4.65
   0  10  16   32.47    3.86
   0  10 -16   44.36    4.25
   0  10 -16   37.49    4.22
   0 -10 -16   40.39    4.09
   0  10 -17   40.59    4.69
   0  10 -17   42.58    3.85
   0  10  17   40.77    4.08
   0  10 -17   42.67    4.11
   0  10 -17   42.04    4.55
   0 -10 -17   39.66    4.04
   0  10 -17   41.85    4.39
   0  10 -17   41.07    4.84
   0  10 -18   22.36    3.76
   0  10 -18   17.65    3.15
   0 -10 -18   20.25    2.91
   0  10 -18   16.95    2.91
   0  10 -18   21.58    3.47
   0  10 -18   20.22    2.97
   0  10 -18   19.38    3.57
   0  10 -19   -2.55    1.94
   0  10 -19   -1.05    1.81
   0 -10 -19    3.84    2.22
   0 -10 -19   -1.73    1.51
   0  10 -19    0.96    1.96
   0  10 -19    1.63    1.47
   0  10 -19   -0.20    2.02
   0  10 -20   13.42    2.58
   0 -10 -20   13.38    2.55
   0  10 -20   12.07    2.76
   0  10 -20   12.73    2.19
   0 -10 -20   12.96    2.63
   0  10 -20   12.89    2.65
   0  10 -20    9.23    2.31
   0  10 -20   13.08    2.80
   0  10 -20   11.15    2.19
   0 -10 -20    9.94    2.23
   0 -10 -21    1.54    1.55
   0  10 -21   -1.78    1.80
   0  10 -21   -3.00    1.94
   0 -10 -21   -0.82    1.86
   0  10 -21    2.97    1.63
   0  10 -21   -0.82    1.31
   0  10 -21   -1.74    1.67
   0  10 -21    0.06    1.35
   0  10 -21    2.33    1.71
   0 -10 -22   33.66    3.12
   0  10 -22   32.00    3.10
   0  10 -22   26.31    2.89
   0  10 -22   27.20    2.74
   0 -10 -22   32.68    3.23
   0  10 -22   29.10    3.15
   0  10 -22   28.42    2.83
   0  10 -22   25.19    2.24
   0 -10 -22   36.55    3.45
   0  10 -23    1.25    1.20
   0  10 -23    1.90    1.24
   0  10 -23    3.18    1.36
   0  10 -23    1.83    1.21
   0 -10 -23    2.44    1.23
   0  10 -23    1.04    1.32
   0  10 -23    2.23    1.21
   0 -10 -23    2.78    1.51
   0 -10 -23    2.14    1.23
   0 -10 -24   35.78    2.69
   0  10 -24   30.79    2.57
   0  10 -24   35.82    2.57
   0  10 -24   29.29    2.36
   0  10 -24   32.27    2.71
   0  10 -24   27.49    2.34
   0 -10 -24   33.69    2.57
   0 -10 -24   39.93    2.88
   0  10 -25    9.77    1.46
   0  11   0    2.59    1.85
   0  11   0    0.52    2.05
   0 -11   0    1.47    1.72
   0 -11   0   -1.10    1.71
   0 -11   0   -0.73    1.91
   0  11   0    0.15    2.14
   0  11  -1  434.32   15.33
   0  11  -1  464.45   15.52
   0  11  -1  442.04   12.85
   0  11  -1  443.53   14.94
   0 -11   1  464.11   14.25
   0  11   1  466.84   15.11
   0  11   1  458.70   15.68
   0  11   1  435.83   15.60
   0 -11  -1  460.99   14.25
   0 -11   1  430.30   14.37
   0 -11  -1  428.86   14.45
   0  11   2   67.58    5.52
   0  11  -2   57.54    4.35
   0  11  -2   67.07    5.53
   0 -11  -2   58.64    4.80
   0 -11   2   67.45    5.08
   0  11  -2   63.33    4.96
   0 -11  -2   60.28    5.04
   0  11   2   60.77    5.57
   0 -11   2   56.14    4.79
   0  11   2   54.23    5.40
   0  11  -2   57.13    5.31
   0  11  -3   21.07    3.11
   0  11   3   23.96    3.50
   0  11  -3   20.32    2.80
   0  11   3   21.25    3.87
   0  11   3   18.03    3.05
   0  11  -3   21.83    3.54
   0  11  -3   19.81    3.25
   0 -11   3   23.86    3.03
   0 -11  -3   22.58    3.16
   0 -11   3   23.39    3.14
   0 -11  -3   24.45    3.47
   0  11   4   17.80    3.13
   0  11   4   20.08    3.43
   0 -11   4   18.91    2.68
   0  11   4   17.95    3.21
   0 -11  -4   18.95    2.88
   0  11  -4   18.32    2.84
   0  11  -4   24.57    3.65
   0 -11  -4   17.62    3.01
   0  11  -4   13.20    2.73
   0  11  -4   21.88    3.02
   0 -11  -5   -0.34    1.54
   0  11  -5    5.15    2.36
   0  11  -5    1.57    1.91
   0  11   5   -0.97    2.08
   0  11  -5    2.10    1.89
   0  11   5    0.53    2.03
   0  11  -5    6.07    2.07
   0  11   5    3.42    2.08
   0 -11  -5   -1.64    1.80
   0  11   6  173.82    9.68
   0  11  -6  184.34    8.31
   0 -11  -6  172.08    8.93
   0  11   6  180.26    8.86
   0 -11  -6  191.26    8.72
   0  11   6  182.88    9.60
   0  11  -6  193.35    8.73
   0  11  -6  208.54    9.80
   0 -11  -7   33.68    3.66
   0  11  -7   44.07    4.20
   0  11   7   37.37    4.55
   0  11   7   37.35    4.68
   0 -11  -7   37.64    4.34
   0  11   7   35.72    4.02
   0  11  -7   39.35    4.39
   0  11  -7   36.15    3.82
   0  11  -8   71.32    5.32
   0 -11   8   80.19    5.23
   0  11  -8   83.31    5.68
   0  11   8   77.20    6.36
   0 -11  -8   73.06    5.76
   0  11   8   68.49    5.98
   0 -11  -8   77.58    5.51
   0  11  -8   87.76    6.16
   0  11   8   72.72    5.61
   0  11  -9   23.66    3.97
   0  11  -9   17.25    2.81
   0  11  -9   13.21    2.76
   0  11   9   16.72    2.95
   0  11   9   18.66    3.46
   0 -11  -9   10.69    2.36
   0  11  -9   17.10    3.00
   0  11   9   15.73    3.23
   0 -11  -9   19.82    3.39
   0  11  10   34.67    4.44
   0  11 -10   33.94    4.01
   0  11  10   33.66    4.34
   0 -11 -10   33.28    3.94
   0  11 -10   25.74    3.41
   0  11 -10   33.26    3.61
   0  11  10   29.10    3.59
   0 -11 -10   22.22    3.07
   0  11  11   35.34    4.32
   0  11 -11   36.94    4.06
   0  11 -11   39.32    4.11
   0 -11 -11   37.96    4.14
   0  11  11   40.90    4.57
   0  11  11   43.76    4.31
   0  11 -11   43.73    4.10
   0  11 -12  176.69    8.25
   0  11  12  158.13    7.87
   0  11  12  156.52    8.74
   0 -11 -12  160.27    8.32
   0  11 -12  151.46    8.17
   0  11  12  139.46    8.40
   0 -11 -13   10.78    2.51
   0  11  13   11.72    2.71
   0  11 -13   12.16    3.18
   0  11  13    8.11    2.73
   0  11 -13   11.03    2.57
   0  11 -13   14.08    3.68
   0  11 -13   10.98    2.55
   0  11 -14  202.64    8.49
   0  11  14  193.82    9.42
   0 -11 -14  196.94    8.87
   0  11 -14  204.48    8.79
   0  11 -14  227.05    9.81
   0  11 -14  197.60    9.28
   0  11 -14  202.79    9.77
   0  11  14  184.31    9.00
   0  11 -14  197.73   10.38
   0  11 -15   50.96    4.60
   0  11 -15   53.55    4.53
   0  11  15   50.28    4.69
   0  11 -15   48.48    4.18
   0  11 -15   59.75    5.04
   0  11 -15   56.12    5.44
   0  11 -15   52.95    5.10
   0  11 -15   54.19    4.92
   0 -11 -16   24.48    2.99
   0  11 -16   26.87    4.11
   0 -11 -16   25.39    3.51
   0  11 -16   25.65    3.11
   0  11 -16   20.47    2.89
   0  11 -16   20.42    2.76
   0  11 -16   18.72    3.09
   0  11  16   21.41    3.12
   0  11 -16   21.20    3.20
   0  11 -16   20.48    3.58
   0 -11 -17   14.22    2.71
   0  11 -17   12.59    2.67
   0  11 -17   13.49    2.78
   0  11 -17   12.41    3.15
   0 -11 -17   14.26    2.38
   0 -11 -17   18.38    3.28
   0  11 -17   18.07    2.95
   0  11 -17   14.60    2.50
   0  11  17   11.76    2.36
   0  11 -18    8.40    2.21
   0 -11 -18   11.68    2.74
   0 -11 -18    8.51    2.00
   0  11 -18    9.60    2.69
   0  11 -18    6.96    1.98
   0  11 -18   10.99    2.45
   0 -11 -18   10.41    2.39
   0  11 -18    6.80    2.31
   0  11 -19    4.85    2.05
   0  11 -19    5.95    1.88
   0  11 -19    2.40    1.36
   0 -11 -19    3.51    1.93
   0 -11 -19    4.14    1.56
   0  11 -19    3.69    1.56
   0  11 -19    4.96    1.62
   0  11 -19    0.72    1.44
   0 -11 -19    2.57    1.88
   0  11 -20   10.12    2.11
   0  11 -20    3.83    1.24
   0  11 -20    6.11    1.83
   0 -11 -20    7.63    2.01
   0  11 -20    8.44    1.99
   0  11 -20    6.88    1.72
   0 -11 -20    7.45    1.77
   0  11 -20    6.73    1.67
   0  11 -20    6.84    2.10
   0 -11 -20   13.62    2.45
   0  11 -21   12.65    1.84
   0  11 -21   12.28    2.11
   0  11 -21    8.48    1.74
   0  11 -21   13.91    2.35
   0  11 -21   14.05    1.95
   0  11 -21   13.40    2.20
   0 -11 -21    8.42    1.73
   0  11 -21   11.34    1.61
   0 -11 -21    9.66    2.04
   0 -11 -21    9.66    1.68
   0  11 -22    4.16    1.49
   0  11 -22    5.28    1.49
   0  11 -22    6.19    1.31
   0 -11 -22    9.51    1.78
   0  11 -22    6.33    1.38
   0 -11 -22    5.20    1.31
   0 -11 -22    6.91    1.71
   0  11 -22    5.64    1.46
   0 -11 -23    0.79    0.90
   0  11 -23    1.64    1.10
   0 -11 -23    0.83    1.14
   0 -12   0   38.50    4.19
   0  12   0   42.82    5.03
   0 -12   0   38.03    4.12
   0 -12   0   45.10    4.91
   0  12   0   43.67    4.56
   0  12   1    4.70    2.54
   0 -12  -1    2.11    1.77
   0  12  -1    4.92    2.59
   0  12  -1    2.37    2.28
   0 -12   1    5.69    2.31
   0 -12  -1    3.72    1.96
   0  12   1    9.45    3.10
   0 -12  -1    1.31    2.16
   0  12   1    4.24    2.69
   0  12   2   -0.67    2.19
   0 -12  -2    3.54    2.30
   0  12  -2   -0.09    1.95
   0 -12  -2    0.43    2.28
   0  12  -2    1.11    2.13
   0  12   2    0.72    2.24
   0  12   2    2.62    2.38
   0 -12  -2    1.90    1.91
   0  12  -2    1.19    1.37
   0 -12   2    3.44    1.92
   0  12  -3   38.85    4.49
   0  12  -3   52.53    5.24
   0 -12  -3   52.43    5.46
   0 -12  -3   42.57    4.49
   0  12  -3   38.55    4.34
   0 -12  -3   38.80    4.05
   0  12   3   39.57    4.82
   0  12  -3   48.02    4.08
   0  12   3   46.46    4.72
   0  12   3   50.07    5.31
   0 -12   3   39.11    4.07
   0  12  -4   51.27    5.15
   0  12  -4   40.42    3.79
   0  12   4   44.26    4.82
   0 -12  -4   40.38    5.01
   0 -12  -4   33.75    3.84
   0  12   4   45.03    5.13
   0  12  -4   40.38    4.74
   0 -12  -4   39.65    4.48
   0 -12   4   42.64    4.20
   0  12  -4   40.62    4.65
   0  12   4   43.97    4.60
   0  12  -5   46.64    4.84
   0  12   5   41.02    4.41
   0 -12  -5   46.45    4.37
   0  12   5   44.72    5.01
   0  12  -5   44.16    3.98
   0 -12   5   46.64    4.32
   0 -12  -5   47.41    4.84
   0  12   5   45.25    5.07
   0  12  -5   45.93    4.67
   0 -12  -6   13.80    3.02
   0  12  -6   18.28    3.46
   0 -12   6   11.51    2.48
   0  12   6   10.79    2.96
   0  12   6   13.72    3.54
   0  12   6   13.72    2.97
   0  12  -6   14.67    2.71
   0 -12  -6   16.31    2.86
   0  12   7   19.06    3.39
   0  12   7   22.87    4.06
   0  12  -7   20.31    3.04
   0 -12   7   20.11    2.83
   0  12  -7   20.19    3.40
   0  12   7   19.73    3.55
   0 -12  -7   19.63    3.28
   0 -12  -7   18.78    3.00
   0  12   8  203.54    9.43
   0 -12  -8  197.04    9.62
   0 -12   8  201.36    8.53
   0 -12  -8  204.36    9.09
   0  12   8  205.26   10.30
   0  12  -8  200.49    9.46
   0  12  -8  204.72    9.30
   0  12   8  197.95   10.38
   0  12  -8  202.36    8.80
   0  12  -9    9.37    2.35
   0  12  -9    9.52    2.39
   0  12   9   10.23    2.87
   0  12   9    7.24    2.56
   0 -12  -9   12.51    2.64
   0  12   9    6.89    2.21
   0 -12  -9    5.61    2.37
   0  12  -9   10.24    2.42
   0  12  10   99.33    7.04
   0  12  10  104.52    7.28
   0 -12 -10  107.01    6.91
   0  12  10  100.48    6.27
   0  12 -10  103.34    6.48
   0  12 -10   97.45    6.16
   0 -12 -11   27.76    3.19
   0  12 -11   29.55    3.64
   0  12  11   31.91    3.66
   0  12 -11   27.93    3.45
   0  12  11   23.42    3.68
   0  12  11   26.93    3.37
   0 -12 -11   28.43    3.64
   0  12  11   19.58    3.41
   0  12 -12  223.28    9.14
   0 -12 -12  223.47    9.25
   0  12 -12  199.08   10.34
   0 -12 -12  209.75    9.31
   0  12  12  207.09    8.79
   0  12 -12  200.10    9.07
   0  12  12  204.80    9.85
   0  12 -12  232.44   10.31
   0  12  12  208.70    9.90
   0  12  13    5.04    2.00
   0 -12 -13    3.40    2.70
   0  12 -13   10.36    2.57
   0 -12 -13    9.08    2.18
   0  12 -13    4.41    1.90
   0  12 -13    3.08    1.61
   0  12  13    7.46    2.26
   0  12 -13    6.55    2.60
   0  12 -13   10.41    3.12
   0  12 -14    8.16    2.20
   0  12 -14    7.26    2.53
   0 -12 -14   10.51    2.88
   0  12 -14    7.79    2.83
   0 -12 -14    4.47    2.06
   0  12  14    5.11    1.87
   0  12 -14    5.24    2.02
   0  12 -14    8.11    2.45
   0  12 -15   31.70    4.27
   0 -12 -15   43.57    4.96
   0  12 -15   28.90    3.29
   0  12 -15   30.92    3.59
   0  12 -15   36.31    3.55
   0 -12 -15   32.57    3.54
   0  12 -15   33.63    3.59
   0  12 -15   34.59    3.96
   0  12  15   34.66    3.71
   0  12 -16   52.68    3.99
   0 -12 -16   61.42    5.30
   0  12  16   47.39    4.05
   0  12 -16   54.39    5.20
   0  12 -16   56.34    4.41
   0  12 -16   49.60    4.19
   0 -12 -16   51.14    4.23
   0  12 -16   47.82    4.47
   0 -12 -17   -0.76    1.77
   0  12 -17   -2.76    1.68
   0  12 -17    0.46    1.64
   0  12 -17    0.13    1.49
   0 -12 -17   -0.18    1.35
   0  12  17   -2.81    1.63
   0  12 -17   -0.82    1.81
   0  12 -17   -0.56    1.50
   0  12 -18   34.49    3.23
   0 -12 -18   33.29    3.16
   0  12 -18   36.61    3.58
   0  12 -18   38.09    3.28
   0  12 -18   29.99    3.45
   0  12 -18   33.47    2.95
   0  12 -18   34.43    2.94
   0  12 -18   29.40    2.77
   0 -12 -18   37.21    3.73
   0  12 -19   16.36    2.10
   0  12 -19   19.23    2.37
   0  12 -19   16.32    2.27
   0  12 -19   19.04    2.33
   0  12 -19   16.49    2.02
   0  12 -19   15.45    2.46
   0 -12 -19   15.66    2.24
   0 -12 -19   15.86    2.33
   0  12 -19   20.97    2.14
   0 -12 -19   17.21    2.47
   0 -12 -20   16.61    2.27
   0 -12 -20   15.35    2.03
   0  12 -20   14.86    2.00
   0 -12 -20   17.47    2.13
   0  12 -20   14.51    1.79
   0  12 -20   14.62    2.07
   0  12 -20   13.22    1.86
   0  12 -20   13.41    2.22
   0 -12 -21   70.15    3.79
   0  12 -21   64.13    3.54
   0 -12 -21   70.95    3.70
   0  12 -21   76.71    3.81
   0  12 -21   69.09    3.94
   0 -13   0   -2.61    2.07
   0 -13   0    0.68    1.88
   0  13   0   -0.17    2.21
   0  13   0    2.99    2.57
   0  13   0    0.91    2.06
   0  13  -1   31.87    4.29
   0  13   1   28.74    4.31
   0 -13  -1   34.49    3.98
   0 -13  -1   33.40    4.45
   0  13  -1   35.90    4.19
   0  13   1   35.33    4.21
   0 -13   1   29.84    3.49
   0  13   1   34.58    4.43
   0  13  -1   30.15    4.09
   0  13   2   17.38    3.53
   0  13  -2   16.76    2.53
   0  13  -2   18.79    3.45
   0  13  -2   15.86    3.17
   0  13   2   12.73    2.65
   0 -13  -2   14.66    3.26
   0  13   2   17.71    3.42
   0  13  -2   12.70    2.63
   0 -13  -2   18.06    2.92
   0 -13   2   17.36    2.94
   0  13  -2   20.59    3.44
   0  13   3   43.77    4.51
   0  13  -3   46.12    4.76
   0 -13  -3   50.72    5.40
   0  13   3   55.33    5.31
   0 -13   3   50.11    4.45
   0 -13  -3   47.42    4.39
   0  13  -3   50.11    4.02
   0  13  -3   48.98    4.37
   0  13   3   51.63    5.37
   0  13  -3   57.56    5.49
   0  13  -4    9.15    2.24
   0 -13   4    6.29    1.89
   0 -13  -4    6.09    2.75
   0  13   4    5.37    2.76
   0  13   4    3.95    1.71
   0  13   4    2.17    2.10
   0 -13  -4    4.57    1.88
   0  13  -4    2.56    1.86
   0  13  -4    4.83    2.72
   0 -13  -5    1.51    1.89
   0  13   5   -3.01    2.76
   0  13  -5   -1.26    1.93
   0 -13   5   -1.21    1.59
   0  13   5    1.05    2.26
   0  13   5   -1.01    2.36
   0  13  -5   -1.47    1.60
   0  13   5    0.49    1.96
   0 -13  -5    0.57    2.30
   0  13  -6    4.36    1.64
   0 -13  -6    6.23    2.01
   0 -13   6    8.47    2.08
   0  13   6    8.78    2.53
   0  13  -6    6.82    2.29
   0  13   6    5.44    2.20
   0  13  -6    8.71    2.47
   0 -13  -6    6.98    2.55
   0  13   6    9.33    2.88
   0  13   6    9.62    2.39
   0  13   7  108.45    6.62
   0  13   7  111.00    7.54
   0  13  -7  105.62    6.32
   0  13   7  104.95    7.38
   0 -13  -7  124.08    8.29
   0  13  -7  111.67    6.84
   0 -13   7  106.29    6.00
   0  13  -7  108.50    6.17
   0  13   7  121.74    7.36
   0 -13  -7  103.22    6.26
   0  13  -8    3.22    1.78
   0 -13   8    5.46    1.69
   0  13   8    4.70    2.15
   0  13   8    3.74    2.30
   0  13   8    4.98    2.17
   0  13   8   13.41    2.97
   0 -13  -8    5.69    2.69
   0  13  -8    6.41    1.99
   0  13  -8    5.34    1.99
   0  13   9   98.30    6.79
   0  13   9   88.28    5.71
   0  13  -9   89.77    5.70
   0  13   9   94.73    6.16
   0 -13  -9  118.15    7.94
   0  13   9   97.90    6.90
   0  13  -9   96.19    6.05
   0  13  -9   98.30    5.72
   0  13  10   20.39    3.22
   0  13  10   22.13    2.95
   0  13  10   21.67    3.34
   0  13 -10   25.28    2.99
   0 -13 -10   22.17    3.79
   0  13 -10   20.70    2.94
   0  13  10   28.52    3.58
   0  13 -10   16.28    2.54
   0  13  11   18.37    3.12
   0  13 -11   20.51    2.95
   0  13 -11   21.52    3.37
   0  13 -11   14.62    3.08
   0  13  11   16.43    2.61
   0  13 -11   17.28    2.70
   0  13  11   23.45    3.37
   0 -13 -11   24.63    4.00
   0  13 -11   17.12    2.55
   0  13  11   20.68    2.88
   0 -13 -12   12.14    3.22
   0  13  12    9.29    2.46
   0  13 -12    4.30    1.69
   0  13 -12    6.56    1.90
   0  13 -12    9.40    1.96
   0  13 -12    5.69    2.49
   0  13 -12    6.44    2.16
   0 -13 -13   -0.05    2.26
   0  13 -13    1.21    1.45
   0  13 -13    0.68    2.07
   0  13  13    3.56    1.97
   0 -13 -13   -0.04    1.14
   0  13 -13    2.49    1.44
   0  13 -13    2.72    1.71
   0  13 -13    2.80    2.14
   0 -13 -14   29.59    2.97
   0  13 -14   23.21    2.96
   0  13 -14   32.19    3.86
   0  13 -14   27.00    2.99
   0 -13 -14   34.11    4.04
   0  13 -14   27.48    3.37
   0  13 -14   33.73    3.14
   0  13 -15    2.20    1.41
   0  13 -15    1.77    1.71
   0  13 -15    1.55    1.54
   0  13 -15    1.66    1.62
   0 -13 -15    2.33    1.27
   0 -13 -15    1.93    1.94
   0  13 -15    3.75    2.12
   0  13 -16    4.19    1.82
   0  13 -16    1.60    1.25
   0 -13 -16    6.34    1.58
   0 -13 -16    5.46    2.05
   0 -13 -16    4.47    1.60
   0  13 -16    4.71    1.83
   0  13 -16    4.33    1.40
   0  13 -16    4.12    1.36
   0  13 -17   -0.43    1.24
   0 -13 -17   -0.25    1.49
   0  13 -17    3.69    1.28
   0  13 -17    0.63    1.18
   0  13 -17    2.91    1.67
   0  13 -17    0.24    1.13
   0 -13 -17    1.25    1.32
   0 -13 -17    0.63    1.16
   0 -13 -18    1.28    1.32
   0  13 -18    2.21    1.09
   0  13  18    1.16    0.88
   0 -13 -18    0.92    1.16
   0  13 -18    0.26    1.08
   0 -13 -18    2.46    1.15
   0  13 -18    0.04    0.92
   0  13 -18    1.67    1.45
   0 -13 -19   27.53    2.15
   0 -13 -19   31.55    2.54
   0  13 -19   28.67    2.34
   0  13 -19   31.34    2.29
   0  13 -19   29.35    2.64
   0 -14   0   54.02    4.47
   0  14   0   46.46    4.21
   0  14   0   52.17    5.06
   0  14   0   54.65    5.35
   0 -14   1    3.84    1.75
   0 -14  -1    5.21    1.94
   0  14   1    1.71    1.97
   0  14  -1    4.04    2.42
   0 -14  -1    8.07    2.35
   0  14  -1    8.15    2.67
   0  14  -1    4.99    2.16
   0  14   1    5.19    2.56
   0  14   1    9.65    2.53
   0 -14  -2    5.29    1.97
   0  14   2    1.78    2.11
   0  14  -2    5.19    2.21
   0  14  -2    4.01    1.67
   0  14   2    3.20    2.22
   0  14   2    5.54    1.93
   0 -14  -2    3.12    1.77
   0 -14   2    8.30    2.06
   0  14  -3    1.67    2.03
   0 -14   3    0.18    1.61
   0  14   3    1.99    2.02
   0  14   3   -0.87    2.10
   0 -14  -3    1.16    1.66
   0 -14  -3    2.31    1.94
   0  14   3    1.85    2.12
   0 -14  -4   42.32    4.71
   0  14  -4   48.81    4.69
   0  14   4   42.61    4.02
   0  14   4   52.82    4.95
   0 -14   4   35.98    3.62
   0  14   4   46.20    4.85
   0 -14  -4   40.36    3.92
   0  14  -5    0.65    1.74
   0 -14  -5    0.47    1.46
   0  14   5    2.72    2.70
   0  14   5    0.12    1.85
   0 -14  -5    0.26    1.99
   0  14   5    0.14    1.74
   0 -14   5   -1.54    1.48
   0 -14  -6   25.37    3.96
   0  14   6   21.96    3.24
   0 -14   6   19.10    2.52
   0  14   6   18.80    2.89
   0  14  -6   19.18    2.96
   0  14   6   18.44    3.20
   0 -14   7   -0.77    1.21
   0  14  -7    0.94    1.39
   0  14  -7    1.69    1.78
   0  14   7    1.63    2.00
   0  14   7    2.03    1.85
   0 -14  -7   -2.10    2.27
   0  14   7    2.81    2.60
   0  14   8   69.20    4.76
   0  14  -8   67.44    4.83
   0 -14   8   71.16    4.24
   0 -14  -8   83.58    6.31
   0  14  -8   70.71    4.52
   0  14   8   66.15    4.97
   0  14   9   39.03    3.72
   0  14  -9   40.16    3.41
   0  14   9   36.91    3.38
   0  14  -9   36.60    3.53
   0  14  -9   39.68    4.33
   0 -14  -9   44.83    4.64
   0  14  10   -0.65    1.38
   0  14 -10   -1.65    1.30
   0  14 -10    1.62    1.67
   0 -14 -10   -0.52    2.13
   0  14  10   -2.09    1.77
   0  14 -10   -1.39    1.82
   0 -14 -11   -0.69    1.20
   0  14 -11    1.38    1.44
   0 -14 -11   -2.18    1.95
   0  14 -11   -1.53    1.88
   0  14 -11   -1.12    1.75
   0  14 -12   16.49    2.91
   0 -14 -12   20.11    3.21
   0  14 -12   19.02    2.58
   0 -14 -12   17.43    2.26
   0  14 -12   15.52    2.20
   0  14 -12   21.22    2.71
   0 -14 -13   78.35    4.50
   0  14 -13   76.72    4.53
   0  14 -13   86.73    4.98
   0  14 -13   81.39    5.34
   0  14 -13   80.16    4.09
   0 -14 -14  107.54    6.01
   0  14 -14  101.26    4.41
   0 -14 -14   93.62    4.74
   0  14 -14  102.47    5.26
   0  14 -14   87.75    4.60
   0  14 -14  104.77    5.72
   0  14 -15    1.65    1.14
   0 -14 -15    0.80    0.97
   0 -14 -15    0.74    1.50
   0  14 -15    2.25    1.49
   0  14 -15   -0.40    1.29
   0  14  15    2.92    1.31
   0  14 -15   -0.16    0.83
   0  14 -16   38.74    2.98
   0  14  16   33.74    2.44
   0 -14 -16   39.33    3.16
   0 -14 -16   40.52    2.73
   0  14 -16   41.65    3.42
   0  14 -17    5.57    1.40
   0  15   0   -3.12    1.56
   0 -15   0    0.90    1.41
   0  15   0   -0.57    1.95
   0  15   1   91.12    5.87
   0 -15   1   74.35    4.66
   0  15  -1   65.51    4.32
   0 -15  -1   77.72    4.77
   0  15  -1   76.24    5.32
   0  15   1   80.87    4.92
   0  15  -2    6.78    2.22
   0  15  -2    0.68    1.15
   0  15   2    6.87    2.20
   0 -15   2    4.68    1.61
   0 -15  -2    3.97    1.70
   0  15   2    4.82    1.76
   0  15   3    8.38    2.08
   0 -15   3    8.49    1.80
   0  15   3    6.56    2.17
   0  15  -3    7.73    2.20
   0 -15  -3    2.54    1.44
   0 -15  -4   -1.88    1.86
   0  15   4    1.11    1.53
   0  15  -4    2.16    1.68
   0 -15   4    2.95    1.49
   0  15   4    1.86    1.90
   0  15   5   11.65    2.47
   0 -15   5    9.03    1.67
   0  15   5    8.51    2.17
   0  15  -5   13.00    2.42
   0 -15  -5   10.68    2.39
   0  15   6    1.70    1.61
   0  15  -6    2.81    1.62
   0 -15   6    3.06    1.29
   0 -15  -6    4.95    1.99
   0  15   6   -0.88    1.63
   0  15  -6    2.66    1.48
   0  15   7   15.94    2.50
   0 -15  -7   13.19    2.44
   0  15  -7   12.83    2.22
   0  15  -7   12.23    2.26
   0  15   7   13.19    2.24
   0  15   7    9.99    1.74
   0  15   8   22.15    2.86
   0  15  -8   21.13    2.92
   0  15   8   24.52    2.74
   0 -15  -8   24.23    3.14
   0  15  -8   23.59    2.86
   0  15   8   19.95    2.29
   0  15  -8   25.96    2.64
   0  15  -9   16.67    2.56
   0 -15  -9   19.89    2.76
   0  15   9   18.69    2.50
   0  15   9   16.02    2.11
   0  15  -9   21.52    2.73
   0  15 -10   46.39    3.73
   0  15  10   45.53    3.48
   0 -15 -10   44.22    3.83
   0  15 -10   41.95    3.40
   0  15  10   38.83    2.88
   0  15  11   64.96    3.94
   0  15 -11   59.53    3.49
   0  15 -11   60.47    3.82
   0 -15 -11   58.22    4.24
   0  15 -11   52.12    3.78
   0  15 -12   77.08    4.40
   0  15  12   81.21    4.17
   0  15 -12   78.13    4.13
   0 -15 -12   87.64    4.90
   0  15 -12   78.77    3.77
   0  15 -13   14.42    1.88
   0  15  13   12.97    1.64
   0  15 -13   14.63    1.88
   0 -15 -13   16.08    2.17
   0  15  13   16.06    1.85
   0  16   0   39.01    2.71
   0  16   0   40.25    3.36
   0  16   1   66.04    3.67
   0  16   1   74.02    4.47
   0  16  -1   75.74    4.51
   0  16  -2    5.83    1.61
   0  16   2    8.39    1.56
   0  16   2    5.18    1.56
   0  16   3   81.33    4.61
   0  16   3   74.41    4.03
   0  16  -3   77.09    4.44
   0  16   4   16.98    2.06
   0  16   4   20.04    2.39
   0  16  -4   19.03    2.31
   0  16  -4   18.86    2.13
   0  16  -5   68.51    3.85
   0 -16  -5   69.96    4.06
   0  16   5   84.26    4.26
   0  16   5   87.05    4.46
   0  16  -5   84.81    4.27
   0 -16  -6    9.05    1.73
   0  16  -6   10.68    1.68
   0  16   6   14.16    1.96
   0  16  -6    7.24    1.41
   0  16   6   11.16    1.77
   0  16  -6   13.19    1.87
   0  16  -7    0.90    0.94
   0 -16  -7    0.19    0.97
   0  16   7   -0.50    0.91
   0  16   7    0.99    0.98
   0  16  -8   -1.19    1.01
   0  16   8   -1.07    1.01
   0  16  -9   13.37    1.68
   0  16   9   16.26    1.79
   1   0 -31    0.61    0.95
   1   0 -31   -1.04    0.96
   1   0 -31   -1.68    1.00
   1   0 -31   -0.66    0.91
   1   0 -30   15.66    1.75
   1   0 -30   17.53    2.18
   1   0 -30   21.51    2.28
   1   0 -30   21.54    2.33
   1   0 -30   21.01    2.27
   1   0 -30   20.66    2.48
   1   0 -29    0.74    1.29
   1   0 -29   -2.12    1.51
   1   0 -29    1.34    1.54
   1   0 -29   -1.80    1.52
   1   0 -29   -2.06    1.43
   1   0 -29   -0.12    1.10
   1   0 -28    0.79    1.43
   1   0 -28   -1.05    1.66
   1   0 -28    3.36    1.84
   1   0 -28   -1.30    1.39
   1   0 -28    0.95    1.58
   1   0 -28    1.35    1.48
   1   0 -28    1.40    1.52
   1   0 -27   -2.01    1.73
   1   0 -27    0.77    1.79
   1   0 -27   -1.35    1.78
   1   0 -27   -0.72    1.76
   1   0 -27   -0.63    1.46
   1   0 -27    1.87    1.70
   1   0 -27    0.72    1.60
   1   0 -26   59.44    4.73
   1   0 -26   56.85    4.99
   1   0 -26   57.67    4.80
   1   0 -26   58.23    4.80
   1   0 -26   58.24    4.95
   1   0 -26   59.80    5.04
   1   0 -26   56.57    4.80
   1   0 -25    0.57    2.04
   1   0 -25    0.71    1.88
   1   0 -25   -0.56    1.69
   1   0 -25   -1.98    2.08
   1   0 -25    2.03    1.74
   1   0 -25   -0.84    1.79
   1   0 -24    5.33    2.36
   1   0 -24   -0.04    1.86
   1   0 -24    3.71    2.13
   1   0 -24    3.57    2.19
   1   0 -24    5.48    2.44
   1   0 -24    3.75    2.13
   1   0 -23   -3.56    1.83
   1   0 -23   -2.63    1.95
   1   0 -23   -0.16    2.15
   1   0 -23   -2.74    2.26
   1   0 -23   -1.64    2.04
   1   0 -23   -0.20    1.79
   1   0 -23    5.89    2.43
   1   0 -22  517.65   16.37
   1   0 -22  551.88   16.91
   1   0 -22  546.46   16.18
   1   0 -22  559.26   17.10
   1   0 -22  537.78   16.36
   1   0 -22  507.42   16.36
   1   0 -22  546.12   16.61
   1   0 -22  509.53   16.05
   1   0 -21    2.66    2.12
   1   0 -21    0.60    1.66
   1   0 -21    2.33    1.85
   1   0 -21    0.71    1.57
   1   0 -21   -3.13    2.22
   1   0 -21    1.48    2.02
   1   0 -21   -2.03    2.04
   1   0 -21   -3.08    1.72
   1   0 -21   -1.75    2.19
   1   0 -20   89.79    5.95
   1   0 -20   94.17    6.44
   1   0 -20   97.09    6.31
   1   0 -20   97.93    6.42
   1   0 -20   84.37    6.11
   1   0 -20   89.25    5.86
   1   0 -20   95.56    6.12
   1   0 -20   93.82    5.69
   1   0 -20   86.49    5.97
   1   0 -20   88.37   10.56
   1   0 -19   -0.80    3.46
   1   0 -19    8.00    4.87
   1   0 -18    2.08    2.52
  -1   0  18    2.04    2.77
   1   0 -18   -1.26    3.66
   1   0 -17    2.95    3.45
   1   0 -17    0.10    2.23
   1   0 -16  833.09   29.98
   1   0 -16  863.46   32.74
   1   0 -15    0.30    2.26
   1   0 -15    2.87    2.57
   1   0 -14  428.38   20.34
   1   0 -13    0.59    2.57
  -1   0  12  407.50   14.42
   1   0 -12  421.12   18.02
  -1   0  11   -1.53    1.77
   1   0 -11   -1.63    3.04
  -1   0  10 1305.01   28.86
   1   0 -10 1376.02   33.52
   1   0  -9    0.24    1.99
  -1   0   9    0.91    1.39
  -1   0   8  580.09   15.51
  -1   0   7    0.41    1.18
  -1   0   6  314.66    9.60
  -1   0   5    0.56    1.16
  -1   0   4 2627.08   43.43
  -1   0   3    1.70    0.96
   1   0  -2 2973.31   45.65
  -1   0   2 2955.46   46.69
  -1   0  -2 1275.82   21.86
  -1   0  -3    0.23    0.89
  -1   0  -4 1604.55   28.72
  -1   0  -5   -0.05    1.26
  -1   0  -6  268.27    9.34
   1   0   6  265.37    5.75
  -1   0  -7    0.80    1.96
  -1   0  -8  216.99    9.42
  -1   0  -8  211.61   10.31
  -1   0  -9    1.87    1.79
   1   0   9   -0.34    0.78
  -1   0 -10  141.96    9.64
   1   0  10  133.38    6.46
  -1   0 -10  142.56    8.52
  -1   0 -11    3.65    3.24
  -1   0 -11    2.18    2.27
   1   0  11    1.15    1.25
  -1   0 -12  689.01   24.76
  -1   0 -13    1.84    2.91
  -1   0 -14  609.93   25.31
  -1   0 -14  619.82   24.62
  -1   0 -15    1.59    2.32
  -1   0 -15   -0.17    2.97
  -1   0 -16   16.16    5.06
  -1   0 -16   12.47    4.05
  -1   0 -17    6.17    3.54
  -1   0 -17   -2.67    3.05
  -1   0 -18    6.80    4.37
  -1   0 -18    3.52    3.72
  -1   0 -19   -2.26    1.81
  -1   0 -19    0.18    1.83
  -1   0 -19    3.05    3.75
  -1   0 -19   -0.26    2.82
  -1   0 -19    1.29    1.60
  -1   0 -19   -0.15    1.81
  -1   0 -19    1.94    1.49
  -1   0 -20   27.57    3.27
  -1   0 -20   30.43    3.64
  -1   0 -20   31.58    3.84
  -1   0 -20   28.07    3.71
  -1   0 -20   28.00    3.58
  -1   0 -20   30.50    3.84
  -1   0 -20   26.52    3.39
  -1   0 -20   25.61    3.12
  -1   0 -20   29.41    3.28
  -1   0 -21    1.09    1.59
  -1   0 -21    1.08    1.89
  -1   0 -21   -1.32    2.00
  -1   0 -21    3.61    2.09
  -1   0 -21    0.64    1.68
  -1   0 -21    0.16    1.71
  -1   0 -21   -2.98    2.15
  -1   0 -21   -1.15    1.71
  -1   0 -21   -2.09    1.95
  -1   0 -22  184.21    9.02
  -1   0 -22  195.35    9.44
  -1   0 -22  170.23    7.65
  -1   0 -22  181.01    9.03
  -1   0 -22  196.21    8.36
  -1   0 -22  185.31    9.32
  -1   0 -22  183.59    8.73
  -1   0 -22  194.07    9.52
  -1   0 -22  196.95    9.23
  -1   0 -23   -0.98    2.10
  -1   0 -23    0.84    1.80
  -1   0 -23   -1.26    2.11
  -1   0 -23    2.75    1.53
  -1   0 -23    0.96    2.10
  -1   0 -23   -0.91    2.04
  -1   0 -23   -1.28    1.91
  -1   0 -23    1.46    2.06
  -1   0 -24    6.31    2.66
  -1   0 -24    6.65    2.17
  -1   0 -24    8.81    2.38
  -1   0 -24    9.52    2.64
  -1   0 -24    9.62    2.80
  -1   0 -24    5.40    2.28
  -1   0 -24    4.84    2.34
  -1   0 -24    6.35    2.12
  -1   0 -25   -0.51    1.67
  -1   0 -25   -1.01    2.20
  -1   0 -25    3.43    2.07
  -1   0 -25   -1.25    2.34
  -1   0 -25   -0.33    1.86
  -1   0 -25   -0.11    1.63
  -1   0 -25    0.51    1.76
  -1   0 -25   -0.94    1.77
  -1   0 -26   39.13    3.66
  -1   0 -26   44.83    4.27
  -1   0 -26   43.19    4.21
  -1   0 -26   45.76    4.41
  -1   0 -26   43.47    4.49
  -1   0 -26   45.28    4.54
  -1   0 -26   49.34    4.42
  -1   0 -27    0.25    1.74
  -1   0 -27    0.28    1.75
  -1   0 -27    0.98    1.94
  -1   0 -27   -0.30    1.77
  -1   0 -27    1.73    1.45
  -1   0 -27    0.00    1.32
  -1   0 -27    0.43    1.84
  -1   0 -27    3.81    1.86
  -1   0 -27   -2.23    1.61
  -1   0 -28    3.81    1.83
  -1   0 -28    6.30    1.89
  -1   0 -28    1.13    1.11
  -1   0 -28    3.96    1.50
  -1   0 -28    3.03    1.11
  -1   0 -28    7.33    1.97
  -1   0 -28    3.34    1.45
  -1   0 -28    7.34    2.13
  -1   0 -29    0.65    1.09
  -1   0 -29   -0.94    1.15
  -1   0 -29    3.09    1.77
  -1   0 -29   -0.09    0.99
  -1   0 -29    0.02    1.33
  -1   0 -29    0.67    1.24
  -1   0 -29   -1.88    1.42
  -1   0 -30   58.07    3.39
  -1   0 -30   60.91    3.58
  -1   0 -30   59.40    3.74
  -1   0 -30   61.44    3.59
   1   1 -31   11.09    1.50
   1  -1 -31    9.43    1.38
   1   1 -31   10.30    1.51
   1  -1 -31    9.25    1.41
   1   1 -31   10.19    1.59
   1  -1 -31   13.49    1.80
   1   1 -30   77.03    4.22
   1  -1 -30   67.75    3.97
   1  -1 -30   72.06    4.26
   1   1 -30   71.85    4.00
   1  -1 -30   74.93    4.08
   1   1 -30   65.94    3.63
   1  -1 -30   64.88    3.61
   1  -1 -30   67.63    3.76
   1   1 -30   64.44    4.07
   1   1 -30   63.43    3.61
   1  -1 -30   68.14    3.89
   1  -1 -29   80.57    4.53
   1   1 -29   94.30    5.10
   1  -1 -29   89.71    4.97
   1   1 -29   85.64    4.89
   1   1 -29   87.75    4.67
   1  -1 -29   84.46    5.16
   1  -1 -29   84.10    4.78
   1   1 -29   90.23    5.33
   1   1 -29   77.80    4.06
   1  -1 -29   86.21    4.72
   1  -1 -29   91.70    5.12
   1   1 -29   92.39    5.10
   1   1 -29   89.20    4.85
   1  -1 -28   21.75    3.01
   1  -1 -28   21.76    2.82
   1   1 -28   18.95    2.60
   1  -1 -28   15.90    2.40
   1   1 -28   21.15    2.84
   1  -1 -28   21.22    2.84
   1   1 -28   20.61    2.85
   1   1 -28   21.33    2.72
   1   1 -28   22.07    3.17
   1   1 -28   19.98    2.83
   1   1 -28   14.77    2.07
   1  -1 -28   21.01    2.92
   1  -1 -27   -0.44    1.93
   1  -1 -27    0.37    1.55
   1  -1 -27    2.05    1.74
   1   1 -27    0.12    1.44
   1  -1 -27    1.18    1.77
   1   1 -27   -1.38    1.73
   1   1 -27    4.58    1.74
   1   1 -27    1.56    1.81
   1   1 -27    3.16    1.79
   1   1 -27    0.58    1.48
   1   1 -27    0.36    2.14
   1  -1 -27    0.39    1.53
   1  -1 -27   -0.30    1.48
   1  -1 -26    0.71    1.90
   1   1 -26   -1.50    1.81
   1  -1 -26   -1.41    1.92
   1  -1 -26    2.05    2.05
   1  -1 -26    1.58    1.83
   1   1 -26    1.87    1.62
   1  -1 -26   -0.85    1.68
   1   1 -26   -0.93    1.81
   1   1 -26   -1.66    1.54
   1  -1 -26    0.50    1.88
   1   1 -26   -1.04    1.80
   1   1 -26   -1.01    1.81
   1  -1 -26    0.37    1.65
   1  -1 -25    8.11    2.45
   1  -1 -25    6.84    2.40
   1   1 -25    8.92    2.59
   1  -1 -25    8.80    2.66
   1   1 -25    9.94    2.63
   1   1 -25   10.13    2.46
   1   1 -25   14.58    2.99
   1  -1 -25    6.96    2.37
   1  -1 -25   10.82    3.01
   1   1 -25    7.91    2.35
   1   1 -25    8.60    2.60
   1  -1 -25    8.93    2.31
   1  -1 -24   46.70    5.04
   1  -1 -24   47.21    4.63
   1  -1 -24   47.98    4.90
   1   1 -24   48.29    4.93
   1  -1 -24   53.75    4.79
   1  -1 -24   56.22    4.95
   1   1 -24   45.40    4.53
   1   1 -24   51.19    5.00
   1   1 -24   45.08    4.31
   1   1 -24   56.28    5.21
   1  -1 -24   45.98    4.38
   1   1 -24   52.38    4.76
   1   1 -23    5.07    2.05
   1  -1 -23    7.58    2.42
   1   1 -23    4.87    2.07
   1   1 -23    5.10    2.34
   1   1 -23    7.03    2.51
   1   1 -23    9.52    2.68
   1  -1 -23    5.84    2.16
   1   1 -23    7.26    2.54
   1  -1 -23    3.44    1.62
   1  -1 -23    3.81    2.33
   1  -1 -23    3.90    1.91
   1  -1 -23    4.43    2.19
   1  -1 -23    4.84    2.11
   1   1 -23    5.55    2.52
   1   1 -22  500.76   15.21
   1  -1 -22  511.06   15.98
   1  -1 -22  517.44   16.27
   1   1 -22  511.63   16.22
   1   1 -22  528.64   16.56
   1   1 -22  513.47   16.12
   1  -1 -22  527.85   16.01
   1   1 -22  508.09   16.26
   1  -1 -22  482.66   15.96
   1   1 -22  514.69   15.75
   1   1 -22  510.11   16.42
   1   1 -22  508.60   16.68
   1  -1 -22  493.95   15.81
   1   1 -22  509.80   15.94
   1  -1 -22  518.46   16.50
   1  -1 -22  513.72   15.70
   1  -1 -22  504.39   15.92
   1   1 -21   84.12    5.92
   1   1 -21   94.78    6.35
   1   1 -21   96.60    6.84
   1   1 -21   95.68    6.47
   1  -1 -21   92.56    6.09
   1   1 -21   98.15    6.22
   1   1 -21   85.38    5.83
   1  -1 -21   88.24    6.12
   1   1 -21  107.51    6.34
   1  -1 -21   92.35    6.43
   1   1 -21   94.87    6.42
   1   1 -21   94.51    6.38
   1  -1 -21   88.81    6.35
   1  -1 -21   90.50    5.99
   1  -1 -21   86.70    6.25
   1   1 -21   97.61    6.74
   1  -1 -21   93.47    6.34
   1   1 -20   67.63    5.08
   1   1 -20   80.74   10.22
   1  -1 -20   66.84    5.12
   1   1 -20   73.60    5.42
   1   1 -20   70.41    5.43
   1   1 -20   79.90    5.89
   1  -1 -20   75.97    5.51
   1  -1 -20   65.43    5.25
   1   1 -20   74.44    5.95
   1   1 -20   89.47    5.78
   1  -1 -20   67.20    5.56
   1   1 -20   78.24    5.76
   1  -1 -20   67.64    5.11
   1  -1 -20   83.30    5.97
   1   1 -20   71.82    5.61
   1  -1 -20   72.19    5.47
   1   1 -20   78.13    5.39
   1  -1 -20   82.16   10.38
   1   1 -20   70.52    5.53
   1   1 -19   48.82    8.72
   1  -1 -19   41.56    7.27
   1  -1 -19   45.50    8.59
   1   1 -19   44.45    7.59
   1  -1 -18  123.71   11.79
   1   1 -18  127.96   13.19
   1  -1 -18  137.59   13.60
   1   1 -18  133.34   12.18
  -1   1  17    8.03    3.07
   1   1 -17    7.92    3.16
   1   1 -17   10.29    4.01
   1  -1 -17    7.64    4.11
   1   1 -16  119.57   11.80
   1  -1 -16  121.92   11.74
  -1   1  16  110.95   10.66
   1   1 -16  109.17   10.24
  -1   1  15  695.57   26.95
   1  -1 -15  731.18   28.54
   1   1 -15  736.42   28.87
   1   1 -15  768.19   27.02
   1   1 -14   20.27    4.37
   1   1 -14   18.22    4.77
   1  -1 -14   25.71    5.34
  -1   1  14   17.28    4.29
   1  -1 -13  455.03   20.07
   1   1 -13  475.76   19.00
  -1  -1  13  455.36   17.25
   1   1 -13  488.42   20.74
  -1  -1  12    1.41    1.92
   1   1 -12    3.07    3.11
   1  -1 -12    0.79    2.82
   1   1 -12    3.73    3.02
   1  -1 -11  417.08   17.27
  -1   1  11  413.10   12.80
  -1  -1  11  409.89   15.18
   1   1 -11  437.55   16.46
   1   1 -11  440.67   17.80
  -1  -1  10  210.20   10.10
   1   1 -10  225.26   11.88
   1   1 -10  215.68   10.74
   1  -1 -10  217.27   11.42
  -1   1  10  207.53    8.32
   1   1  -9  895.58   22.49
  -1   1   9  893.72   19.36
  -1  -1   9  887.28   22.22
   1  -1  -9  917.88   24.18
  -1   1   8  726.59   16.69
  -1  -1   8  742.41   19.30
   1  -1  -8  752.78   20.57
  -1  -1   8  697.76   12.25
   1   1  -8  759.55   19.29
  -1  -1   7   12.57    0.95
   1   1  -7   12.18    2.33
  -1  -1   7   11.55    2.23
  -1   1   7    9.43    1.60
   1  -1  -7   11.74    2.54
  -1  -1   7   13.10    2.08
   1   1  -6 8937.50  137.28
  -1   1   6 8831.89  135.20
  -1  -1   6 8842.52  136.96
  -1  -1   6 8836.25  130.89
   1  -1  -6 9202.25  139.13
  -1  -1   6 9263.34  138.79
  -1  -1   5 2286.59   35.54
  -1  -1   5 2353.23   41.51
   1  -1  -5 2343.93   38.03
  -1  -1   5 2326.95   40.54
   1   1  -5 2374.02   40.17
  -1   1   5 2360.42   39.04
  -1  -1   4   59.61    3.82
  -1  -1   4   60.48    2.18
   1   1  -4   61.48    4.05
   1   1  -4   64.97    3.50
  -1   1   4   68.10    3.42
  -1  -1   4   65.85    3.92
   1  -1  -4   65.78    3.05
   1   1  -3 2499.02   38.93
   1  -1  -3 2446.75   38.71
  -1  -1   3 2372.45   37.21
   1   1  -3 2374.13   36.62
  -1  -1   3 2434.87   40.68
  -1   1   3 2421.84   39.33
   1   1  -3 2455.20   40.54
  -1  -1   2 4269.01   66.25
   1   1  -2 4471.41   67.40
   1   1  -2 4371.54   64.95
   1   1  -2 4556.35   67.83
   1  -1  -2 4384.11   67.16
  -1  -1   1  668.37   12.97
   1  -1  -1  711.00   13.38
   1   1  -1  695.34   13.03
  -1  -1   0 3592.70   55.27
   1  -1   0 3573.28   54.99
  -1  -1   0 3592.92   55.85
  -1   1   0 3605.93   55.78
  -1   1  -1   50.75    2.04
  -1  -1  -1   48.15    2.05
  -1  -1  -1   47.59    2.39
   1  -1   1   47.80    2.18
  -1  -1  -2  490.22    9.45
   1   1   2  492.43   11.18
   1   1   2  492.75    9.78
  -1   1  -2  475.55   10.25
  -1   1  -3  172.87    6.03
  -1   1  -3  178.03    6.60
   1   1   3  172.05    5.22
  -1  -1  -3  181.56    6.62
  -1  -1  -3  188.38    4.91
   1   1   4  122.74    4.78
  -1  -1  -4  129.58    4.52
  -1   1  -4  134.11    6.21
  -1   1  -4  123.62    5.59
  -1  -1  -5  418.69   10.26
  -1   1  -5  406.59   12.08
   1   1   5  387.96   10.44
  -1   1  -6 1826.71   34.99
  -1  -1  -6 1818.63   31.93
   1   1   6 1776.54   32.37
   1   1   7  303.55    6.47
  -1  -1  -7  314.34   10.14
  -1   1  -7  335.75   11.94
  -1   1  -7  329.09   12.16
   1   1   7  300.82   10.34
   1   1   8  611.10   16.80
  -1   1  -8  618.08   18.74
   1   1   8  583.35   11.41
   1  -1   8  593.92   14.06
  -1   1  -8  614.40   18.56
  -1  -1  -8  592.94   18.85
  -1  -1  -8  627.92   16.39
  -1   1  -8  616.69   18.13
   1   1   9   88.52    6.22
   1   1   9   79.53    3.25
   1  -1   9   86.72    4.58
  -1   1  -9   88.22    7.06
  -1  -1  -9   97.90    6.18
  -1   1  -9   90.76    7.05
  -1  -1  -9   91.15    7.30
  -1   1  -9  100.28    7.12
  -1   1 -10  243.51   12.24
   1   1  10  225.25   10.59
  -1   1 -10  230.84   12.21
  -1  -1 -10  236.78   12.46
   1  -1  10  218.36    7.62
  -1   1 -10  220.80   11.28
  -1   1 -11  571.79   19.88
  -1  -1 -11  544.07   20.82
   1   1  11  538.31   18.25
   1  -1  11  542.68   17.01
  -1   1 -11  583.53   20.71
  -1   1 -11  589.35   21.38
  -1   1 -12   52.93    6.63
  -1   1 -12   40.00    5.38
  -1  -1 -12   42.81    6.29
   1  -1  12   42.68    4.61
   1   1  12   44.18    5.35
  -1   1 -12   43.87    5.98
  -1   1 -13  170.20   12.29
  -1   1 -13  195.65   12.83
   1   1  13  171.23   10.69
  -1  -1 -13  179.50   12.76
  -1   1 -14    0.44    2.90
  -1   1 -14    8.13    3.62
   1   1  14    3.63    2.22
  -1  -1 -14    2.05    2.80
  -1  -1 -15  115.29   11.40
  -1   1 -15  126.55   11.61
  -1   1 -15  125.28   11.19
  -1  -1 -16    1.83    3.44
  -1   1 -16   -2.86    2.69
  -1  -1 -17   16.07    5.10
  -1   1 -17   19.50    5.73
  -1   1 -17   17.02    5.36
  -1  -1 -17    8.35    4.09
  -1  -1 -18    3.75    3.90
  -1  -1 -18    2.25    2.61
  -1   1 -18   15.38    5.18
  -1   1 -18   14.42    5.23
  -1  -1 -19  495.26   15.12
  -1  -1 -19  503.68   15.14
  -1  -1 -19  504.12   15.56
  -1   1 -19  521.56   15.33
  -1  -1 -19  541.04   27.51
  -1  -1 -19  499.56   15.14
  -1   1 -19  497.47   15.54
  -1  -1 -19  545.62   15.84
  -1  -1 -19  506.83   15.60
  -1   1 -19  523.16   15.77
  -1   1 -19  550.05   27.55
  -1   1 -19  508.31   15.88
  -1   1 -19  501.70   15.25
  -1  -1 -19  522.23   28.50
  -1   1 -19  514.32   15.66
  -1   1 -19  515.21   28.26
  -1  -1 -20    1.91    1.54
  -1  -1 -20    0.83    1.62
  -1   1 -20    3.10    1.97
  -1  -1 -20    5.76    2.06
  -1   1 -20    1.85    1.58
  -1  -1 -20    1.67    1.69
  -1   1 -20    6.34    2.23
  -1   1 -20    1.77    1.91
  -1   1 -20    2.90    1.57
  -1   1 -20    1.71    1.67
  -1  -1 -20    4.14    1.95
  -1  -1 -20    1.88    1.61
  -1   1 -20    5.05    1.95
  -1  -1 -20    0.96    1.95
  -1   1 -20    3.53    1.85
  -1   1 -20    2.25    1.95
  -1   1 -20    1.47    1.83
  -1  -1 -20    0.50    2.10
  -1   1 -21   92.93    6.41
  -1   1 -21   85.23    5.65
  -1   1 -21   79.94    5.48
  -1  -1 -21   81.88    5.83
  -1   1 -21   86.97    6.23
  -1  -1 -21   71.88    4.87
  -1  -1 -21   77.50    5.86
  -1   1 -21   73.99    5.90
  -1  -1 -21   78.36    5.97
  -1  -1 -21   77.52    5.84
  -1   1 -21   80.90    5.86
  -1  -1 -21   82.26    5.83
  -1   1 -21   83.84    5.85
  -1   1 -21   79.18    5.97
  -1   1 -21   76.02    4.95
  -1   1 -21   79.96    5.16
  -1  -1 -21   81.80    5.90
  -1  -1 -22    4.05    2.00
  -1   1 -22    2.95    2.29
  -1  -1 -22    8.01    2.42
  -1   1 -22    6.39    2.26
  -1  -1 -22    3.42    2.12
  -1  -1 -22    2.70    1.73
  -1  -1 -22    2.26    1.76
  -1   1 -22    6.93    2.53
  -1   1 -22    3.64    2.38
  -1   1 -22    4.25    2.13
  -1  -1 -22    2.70    1.87
  -1   1 -22    4.40    2.13
  -1   1 -22    0.61    1.82
  -1  -1 -22    7.45    2.29
  -1  -1 -22    2.45    1.83
  -1   1 -22    2.23    1.70
  -1  -1 -22    2.27    1.90
  -1   1 -22    6.09    2.27
  -1  -1 -22    6.42    2.35
  -1   1 -22    3.56    1.99
  -1  -1 -23  138.09    6.76
  -1   1 -23  129.13    7.01
  -1  -1 -23  140.40    7.60
  -1  -1 -23  127.67    7.95
  -1  -1 -23  145.32    8.29
  -1   1 -23  145.33    8.15
  -1   1 -23  140.74    7.46
  -1  -1 -23  139.31    7.88
  -1   1 -23  153.05    8.40
  -1  -1 -23  141.35    8.09
  -1   1 -23  136.21    7.84
  -1   1 -23  125.88    6.50
  -1   1 -23  142.82    7.84
  -1  -1 -23  139.96    8.04
  -1  -1 -23  144.21    7.66
  -1   1 -23  142.27    8.29
  -1  -1 -23  140.08    7.86
  -1   1 -23  146.03    7.90
  -1  -1 -24   33.55    4.28
  -1   1 -24   37.41    4.37
  -1   1 -24   35.39    4.38
  -1   1 -24   29.69    4.06
  -1  -1 -24   35.38    4.23
  -1  -1 -24   29.91    3.80
  -1  -1 -24   35.96    4.12
  -1   1 -24   31.01    3.81
  -1   1 -24   28.62    3.75
  -1  -1 -24   32.81    3.65
  -1  -1 -24   34.83    3.32
  -1   1 -24   36.88    4.12
  -1   1 -24   29.85    3.58
  -1  -1 -24   26.08    3.40
  -1   1 -24   37.83    4.17
  -1   1 -24   33.75    3.66
  -1  -1 -24   32.50    4.04
  -1  -1 -25  134.67    7.40
  -1   1 -25  117.33    6.75
  -1  -1 -25  119.72    6.77
  -1   1 -25  124.36    7.10
  -1   1 -25  115.26    6.55
  -1   1 -25  152.90    8.28
  -1  -1 -25  131.66    7.46
  -1   1 -25  118.23    6.38
  -1  -1 -25  116.60    6.93
  -1   1 -25  124.33    7.55
  -1  -1 -25  121.52    7.16
  -1  -1 -25  124.15    6.74
  -1  -1 -25  135.86    7.83
  -1   1 -25  127.53    7.44
  -1   1 -25  124.73    7.44
  -1   1 -25  109.51    6.05
  -1  -1 -26  274.04   10.49
  -1  -1 -26  282.69   10.59
  -1   1 -26  290.52   11.16
  -1  -1 -26  288.37   10.84
  -1  -1 -26  281.19   10.88
  -1   1 -26  267.30   10.14
  -1  -1 -26  279.23   10.30
  -1   1 -26  283.52   11.20
  -1   1 -26  248.43    9.21
  -1  -1 -26  284.17   11.29
  -1   1 -26  263.66    9.87
  -1   1 -26  279.35   10.42
  -1   1 -26  267.71   10.56
  -1  -1 -26  296.15   10.84
  -1   1 -26  281.62   11.02
  -1   1 -26  255.93    9.17
  -1   1 -26  294.91   10.88
  -1   1 -27   39.85    3.28
  -1   1 -27   53.35    4.31
  -1   1 -27   55.08    4.34
  -1  -1 -27   51.85    4.34
  -1  -1 -27   44.32    3.95
  -1   1 -27   53.31    4.47
  -1   1 -27   53.72    4.45
  -1   1 -27   44.05    3.80
  -1   1 -27   44.94    3.43
  -1  -1 -27   50.68    4.27
  -1  -1 -27   54.24    4.40
  -1  -1 -27   44.60    3.79
  -1   1 -27   51.23    4.42
  -1  -1 -27   52.62    4.70
  -1   1 -28   76.63    4.83
  -1  -1 -28   77.41    4.93
  -1   1 -28   76.36    5.00
  -1  -1 -28   75.03    4.79
  -1  -1 -28   74.16    4.21
  -1  -1 -28   76.31    4.52
  -1  -1 -28   71.76    4.68
  -1  -1 -28   69.64    4.58
  -1   1 -28   77.09    4.93
  -1  -1 -28   78.87    5.16
  -1   1 -28   79.45    5.12
  -1   1 -28   72.19    3.98
  -1  -1 -28   74.78    4.27
  -1   1 -28   80.82    4.75
  -1   1 -28   73.22    4.41
  -1  -1 -29   -0.28    1.10
  -1  -1 -29   -2.13    1.20
  -1  -1 -29    4.95    1.50
  -1  -1 -29    3.09    1.40
  -1  -1 -29   -1.50    1.62
  -1  -1 -29   -0.04    1.22
  -1   1 -29    0.75    1.23
  -1  -1 -29    3.52    1.47
  -1   1 -29   -0.76    1.11
  -1   1 -29    0.91    1.03
  -1   1 -29    0.66    1.14
  -1  -1 -29   -0.27    1.49
  -1   1 -29    2.20    1.31
  -1   1 -29    0.33    1.36
  -1   1 -30    1.68    1.11
  -1  -1 -30    4.36    1.25
  -1  -1 -30    1.05    0.85
  -1   1 -30    4.83    1.30
  -1  -1 -30    3.12    1.05
  -1   1 -30    4.95    1.42
  -1  -1 -30    2.04    1.07
   1   2 -31   33.30    2.28
   1  -2 -31   35.42    2.44
   1   2 -31   33.91    2.41
   1   2 -31   35.80    2.58
   1   2 -30   33.84    2.82
   1  -2 -30   28.94    2.10
   1   2 -30   29.37    2.56
   1   2 -30   38.03    3.07
   1  -2 -30   29.16    2.71
   1   2 -30   28.94    2.66
   1  -2 -30   29.17    2.49
   1  -2 -30   27.40    2.39
   1  -2 -30   31.58    2.68
   1   2 -30   27.88    2.29
   1   2 -29   33.45    2.99
   1   2 -29   31.84    3.04
   1  -2 -29   29.99    3.09
   1   2 -29   30.45    3.10
   1   2 -29   30.29    2.91
   1   2 -29   28.86    2.55
   1  -2 -29   35.87    3.11
   1  -2 -29   26.74    2.55
   1  -2 -29   31.83    3.05
   1  -2 -29   27.46    2.35
   1  -2 -29   36.13    3.28
   1   2 -29   30.86    2.77
   1   2 -29   29.32    2.91
   1  -2 -29   33.69    3.05
   1   2 -28   44.35    3.64
   1  -2 -28   43.03    3.98
   1   2 -28   42.64    3.42
   1  -2 -28   44.22    3.80
   1  -2 -28   37.71    3.26
   1  -2 -28   40.94    3.80
   1   2 -28   40.84    3.81
   1   2 -28   41.54    3.69
   1  -2 -28   43.17    3.58
   1   2 -28   39.09    3.52
   1  -2 -28   42.82    3.65
   1   2 -28   44.50    3.88
   1   2 -28   40.53    3.66
   1  -2 -28   34.52    3.06
   1   2 -27   11.74    2.56
   1   2 -27    8.47    2.04
   1  -2 -27   11.61    2.74
   1   2 -27   10.65    2.34
   1   2 -27    7.08    2.11
   1   2 -27   11.29    2.40
   1  -2 -27   11.81    2.55
   1  -2 -27   10.43    2.04
   1   2 -27   11.69    2.35
   1   2 -27   11.30    2.92
   1  -2 -27   11.08    2.39
   1  -2 -27    7.85    2.20
   1  -2 -27   12.54    2.31
   1  -2 -26    4.08    1.88
   1   2 -26    2.94    2.19
   1  -2 -26    2.68    1.78
   1   2 -26    1.90    1.50
   1  -2 -26    2.44    1.52
   1   2 -26    1.32    1.96
   1   2 -26   -0.30    1.84
   1  -2 -26    5.52    2.35
   1  -2 -26    4.82    2.21
   1  -2 -26    4.16    2.33
   1   2 -26    2.80    1.90
   1  -2 -25    5.99    2.39
   1  -2 -25    5.21    2.12
   1  -2 -25    4.03    1.97
   1   2 -25    2.32    1.99
   1   2 -25    5.77    2.36
   1  -2 -25    8.51    2.41
   1  -2 -25    3.22    2.07
   1   2 -25    8.18    2.07
   1   2 -25    4.66    2.17
   1   2 -25    0.73    2.00
   1  -2 -25    1.13    1.76
   1  -2 -25    2.50    1.92
   1   2 -25    4.36    2.10
   1   2 -24  188.78    9.41
   1   2 -24  190.74    9.38
   1  -2 -24  194.38    9.28
   1  -2 -24  182.67    8.67
   1   2 -24  186.39    9.15
   1  -2 -24  203.10    9.81
   1  -2 -24  195.53    9.26
   1   2 -24  207.74    9.82
   1  -2 -24  196.85    9.32
   1   2 -24  191.36    9.42
   1  -2 -24  191.41    9.04
   1   2 -24  188.61    8.30
   1   2 -24  194.09    8.87
   1  -2 -24  206.38    9.67
   1  -2 -24  197.46    9.76
   1   2 -23    2.04    1.86
   1   2 -23    6.24    2.28
   1  -2 -23    8.08    2.53
   1  -2 -23    7.22    2.51
   1  -2 -23    6.39    2.48
   1   2 -23    5.72    2.13
   1   2 -23    8.17    2.93
   1  -2 -23    8.75    2.59
   1   2 -23    6.26    2.38
   1   2 -23    8.12    2.70
   1   2 -23    4.29    1.86
   1  -2 -23    4.49    1.93
   1   2 -23    8.54    2.23
   1  -2 -23    5.18    2.22
   1  -2 -23    5.50    1.81
   1   2 -22   42.78    4.84
   1   2 -22   45.73    4.14
   1   2 -22   46.53    4.82
   1   2 -22   38.82    4.43
   1   2 -22   42.49    4.59
   1  -2 -22   41.65    4.36
   1  -2 -22   45.02    4.66
   1  -2 -22   42.82    4.47
   1  -2 -22   42.13    4.58
   1   2 -22   34.04    3.82
   1   2 -22   36.42    4.27
   1  -2 -22   43.56    4.25
   1   2 -22   47.78    4.80
   1  -2 -22   53.18    4.93
   1   2 -21  361.68   12.96
   1   2 -21  361.96   13.19
   1   2 -21  351.14   12.41
   1   2 -21  363.35   12.16
   1   2 -21  369.60   13.41
   1  -2 -21  395.01   13.76
   1  -2 -21  367.79   13.44
   1   2 -21  367.99   13.61
   1  -2 -21  366.86   12.98
   1   2 -21  374.22   13.17
   1  -2 -21  344.75   12.39
   1  -2 -21  371.36   13.28
   1   2 -21  358.00   13.22
   1  -2 -21  370.65   13.07
   1   2 -21  400.34   11.96
   1  -2 -21  352.27   12.71
   1   2 -21  382.89   12.77
   1   2 -21  400.88   14.06
   1   2 -20  710.02   18.73
   1   2 -20  729.85   19.42
   1  -2 -20  713.15   18.79
   1  -2 -20  707.70   19.16
   1   2 -20  755.07   19.11
   1  -2 -20  725.86   19.64
   1  -2 -20  712.86   19.09
   1  -2 -20  697.12   19.82
   1   2 -20  713.43   19.64
   1   2 -20  727.77   20.32
   1  -2 -20  730.97   19.35
   1   2 -20  721.24   18.45
   1   2 -20  729.40   18.72
   1   2 -20  707.46   19.19
   1   2 -20  728.55   17.72
   1   2 -20  729.90   19.85
   1   2 -20  693.94   19.44
   1  -2 -20  739.72   19.97
   1   2 -20  734.31   20.14
   1   2 -19  117.50    6.75
   1  -2 -19  127.19    6.88
   1   2 -19  121.54    6.87
   1   2 -19  121.72    7.19
   1   2 -19  119.54    6.91
   1   2 -19  132.92   13.94
   1  -2 -19  118.64   12.95
   1   2 -19  131.06    6.84
   1   2 -19  121.06    6.93
   1  -2 -18   43.75    7.67
   1   2 -18   37.35    7.37
   1   2 -18   35.72    6.68
   1  -2 -17  245.15   17.43
  -1   2  17  252.03   16.74
   1   2 -17  242.74   15.91
   1   2 -17  268.60   18.38
   1   2 -16  172.82   14.16
  -1   2  16  174.84   13.43
   1   2 -16  170.49   12.81
   1  -2 -16  164.62   13.57
   1   2 -15  623.40   24.39
   1   2 -15  620.08   26.37
  -1   2  15  587.66   24.78
   1  -2 -15  618.03   26.23
   1  -2 -14  301.33   17.17
   1   2 -14  317.83   17.56
  -1  -2  14  304.40   15.33
  -1   2  14  310.29   16.81
   1   2 -14  341.24   16.83
   1   2 -13   19.49    4.70
   1  -2 -13   18.35    4.69
  -1   2  13   23.33    4.55
   1   2 -13   23.60    4.64
  -1  -2  13   20.30    3.95
  -1   2  12  142.26   10.35
   1   2 -12  140.22   10.56
   1   2 -12  150.42    9.92
  -1  -2  12  145.21    9.73
   1  -2 -12  145.73   10.61
  -1   2  11  572.75   20.87
  -1  -2  11  550.81   19.48
   1   2 -11  578.33   21.13
   1  -2 -11  555.56   20.55
   1   2 -11  599.68   19.88
  -1   2  10  466.69   17.82
  -1  -2  10  461.85   16.95
   1  -2 -10  465.38   17.49
   1   2 -10  485.64   16.82
  -1  -2  10  431.03   15.14
  -1   2   9  282.62   12.85
   1  -2  -9  277.01   12.37
  -1  -2   9  265.99   11.09
  -1  -2   9  259.77    7.15
   1   2  -9  261.62   11.47
  -1  -2   9  282.25   12.30
  -1   2   8   70.29    6.10
   1   2  -8   73.89    5.55
  -1  -2   8   64.30    5.08
  -1  -2   8   65.83    3.29
  -1  -2   8   59.61    5.49
   1  -2  -8   68.89    5.73
   1   2  -8   59.77    5.80
   1   2  -7 2087.57   38.92
   1  -2  -7 2015.66   39.38
  -1   2   7 2028.71   41.05
  -1  -2   7 1931.10   33.48
   1   2  -7 2000.66   41.40
  -1  -2   7 1972.14   39.01
  -1  -2   6 2597.01   46.98
  -1   2   6 2571.55   48.37
   1  -2  -6 2565.37   44.65
   1  -2  -6 2547.31   46.11
   1   2  -6 2635.67   46.03
  -1  -2   6 2482.51   41.80
   1  -2  -5 3236.84   54.04
  -1  -2   5 3275.65   56.16
  -1   2   5 3249.23   57.02
  -1  -2   5 3140.73   51.47
   1  -2  -5 3239.01   54.35
  -1  -2   4 1258.34   23.52
   1   2  -4 1333.69   26.36
   1  -2  -4 1304.93   25.27
   1  -2  -4 1292.72   24.49
  -1  -2   4 1360.08   27.14
   1   2  -4 1239.82   26.36
   1  -2  -3    3.19    1.04
   1   2  -3    2.79    1.05
   1  -2  -3    5.04    1.61
  -1  -2   3    4.18    1.27
   1   2  -3    3.11    1.46
   1  -2  -2  169.94    6.58
   1   2  -2  170.71    5.60
   1  -2  -2  168.08    4.59
  -1  -2   2  157.64    5.97
   1  -2  -1 2912.13   47.89
   1   2  -1 2987.19   47.22
  -1  -2   1 2887.35   48.42
   1   2   0   14.59    1.99
  -1   2   0   11.01    1.41
  -1  -2   0   13.72    1.96
   1  -2   0   11.27    1.58
   1  -2   1   40.48    2.44
  -1   2  -1   39.46    1.61
  -1   2  -1   40.35    1.39
   1   2   1   40.27    2.93
  -1   2  -2 2991.27   46.95
   1  -2   2 3036.91   47.11
   1   2   2 2975.87   49.51
   1   2   3  274.77    8.45
   1  -2   3  275.64    6.71
  -1   2  -3  276.33    7.76
  -1  -2  -3  270.13    5.97
   1  -2   4  334.64    7.91
  -1   2  -4  355.97   10.03
   1   2   4  337.46   10.01
   1   2   5  877.74   19.50
  -1  -2  -5  862.75   20.86
  -1   2  -5  888.76   19.82
  -1  -2  -5  859.60   15.52
   1   2   6 8036.69  123.41
  -1   2  -6 7883.25  124.35
  -1  -2  -6 7615.45  125.67
   1   2   7  462.44   14.13
  -1  -2  -7  472.77   15.89
  -1   2  -7  485.08   15.26
  -1   2  -7  465.09   15.58
  -1   2  -7  488.22   15.81
  -1   2  -7  476.97   16.46
  -1   2  -8  510.20   16.95
  -1   2  -8  502.04   16.67
  -1  -2  -8  488.18   17.09
  -1   2  -8  492.35   16.75
  -1   2  -8  522.16   18.07
   1   2   8  469.04   15.09
  -1  -2  -9 1490.16   36.11
  -1   2  -9 1552.48   35.83
  -1   2  -9 1533.43   35.59
  -1   2  -9 1516.25   37.18
  -1   2  -9 1522.75   35.68
   1   2   9 1497.34   33.23
  -1   2 -10  247.38   12.66
  -1  -2 -10  241.23   12.86
   1   2  10  248.32   11.40
  -1   2 -10  257.57   12.85
  -1   2 -10  253.48   12.71
   1  -2  10  220.57    9.57
  -1  -2 -11   -0.55    2.53
  -1   2 -11    1.92    3.04
  -1   2 -11    1.13    2.85
  -1   2 -11   -3.32    3.29
   1   2  11    2.04    1.77
  -1   2 -12  238.70   13.71
   1   2  12  232.61   12.07
  -1   2 -12  240.29   13.58
  -1  -2 -12  251.81   14.56
  -1   2 -12  232.63   13.69
   1  -2  12  209.44   11.60
  -1   2 -13   63.02    7.30
  -1   2 -13   56.27    6.88
   1  -2  13   57.02    6.10
  -1   2 -13   59.39    7.44
   1   2  13   51.41    5.84
  -1  -2 -13   60.46    7.39
  -1   2 -14   35.09    6.25
  -1  -2 -14   34.90    6.22
  -1   2 -14   37.13    6.11
  -1  -2 -15  131.53   12.09
  -1   2 -15  143.42   12.38
  -1   2 -15  136.25   11.53
  -1   2 -16   15.01    5.11
  -1  -2 -16    9.77    3.80
  -1   2 -16    6.23    2.80
  -1   2 -17    0.07    2.68
  -1   2 -17    0.83    2.86
  -1  -2 -17    5.07    4.08
  -1   2 -18   52.07    8.55
  -1   2 -18   53.77    8.41
  -1  -2 -18   55.10    9.17
  -1  -2 -19   -2.10    1.83
  -1  -2 -19    3.77    2.25
  -1   2 -19   -1.15    1.88
  -1  -2 -19   -1.57    1.61
  -1   2 -19   -3.58    4.37
  -1   2 -19    0.43    1.61
  -1   2 -19    5.95    4.46
   1   2  19    4.26    2.77
  -1   2 -19   -1.86    1.74
  -1   2 -19    1.67    1.79
  -1   2 -19   -3.33    1.94
  -1   2 -19    1.13    1.57
  -1  -2 -19   -0.74    1.64
  -1   2 -19   -0.11    1.49
  -1   2 -19   -0.61    1.82
  -1  -2 -19   -0.53    3.00
  -1   2 -19    0.04    1.87
  -1   2 -19   -2.08    1.85
  -1  -2 -19   -0.79    1.67
  -1   2 -19   -1.53    1.62
  -1  -2 -19   -0.32    1.70
  -1  -2 -19   -4.04    4.08
  -1   2 -19   -1.58    1.58
  -1   2 -19    2.15    1.65
  -1  -2 -19    0.28    1.52
  -1   2 -20  543.90   15.37
  -1   2 -20  532.04   14.76
  -1  -2 -20  545.63   16.11
  -1   2 -20  565.64   17.00
  -1   2 -20  509.90   16.32
  -1  -2 -20  519.32   16.06
  -1  -2 -20  517.22   15.79
  -1   2 -20  561.03   16.83
  -1  -2 -20  508.90   15.73
  -1  -2 -20  547.21   16.71
  -1   2 -20  549.01   15.69
  -1   2 -20  525.14   15.75
  -1   2 -20  530.89   16.30
  -1  -2 -20  539.23   16.87
  -1   2 -20  532.32   14.59
  -1   2 -20  516.84   15.55
  -1   2 -20  527.51   14.72
  -1  -2 -20  537.34   16.47
  -1   2 -20  516.25   16.31
  -1   2 -20  530.82   16.11
  -1  -2 -21    3.58    2.04
  -1   2 -21    5.53    2.09
  -1   2 -21    1.25    1.54
  -1   2 -21   -0.84    1.72
  -1   2 -21    0.29    1.79
  -1   2 -21    2.55    1.82
  -1   2 -21    3.99    1.71
  -1   2 -21    3.40    2.18
  -1   2 -21    6.09    2.24
  -1  -2 -21    2.41    1.70
  -1   2 -21    3.51    2.36
  -1  -2 -21    4.00    2.62
  -1  -2 -21    1.94    1.95
  -1  -2 -21    3.47    2.24
  -1   2 -21    2.74    1.84
  -1  -2 -21    1.50    1.87
  -1   2 -21    4.16    1.94
  -1  -2 -21    3.01    1.87
  -1  -2 -21    0.20    2.31
  -1   2 -21    5.20    2.02
  -1  -2 -22  314.91   12.63
  -1   2 -22  314.29   12.13
  -1   2 -22  324.83   12.62
  -1   2 -22  309.98   10.64
  -1  -2 -22  273.32   10.18
  -1   2 -22  298.68   12.19
  -1   2 -22  306.57   11.85
  -1   2 -22  311.60   12.34
  -1   2 -22  322.38   11.66
  -1  -2 -22  303.97   11.76
  -1  -2 -22  292.30   11.52
  -1   2 -22  305.60   10.99
  -1  -2 -22  317.32   12.46
  -1   2 -22  306.34   10.50
  -1  -2 -22  299.11   12.05
  -1  -2 -22  313.40   11.73
  -1   2 -22  316.60   11.85
  -1  -2 -22  319.54   12.12
  -1   2 -22  311.10   10.69
  -1  -2 -23    0.47    1.60
  -1   2 -23    0.33    1.75
  -1   2 -23    0.47    1.79
  -1  -2 -23   -1.86    1.91
  -1   2 -23    3.00    2.46
  -1  -2 -23   -0.44    1.80
  -1   2 -23   -1.86    2.05
  -1  -2 -23    3.09    2.34
  -1   2 -23   -0.58    1.70
  -1   2 -23   -0.66    1.84
  -1  -2 -23    2.86    1.57
  -1  -2 -23    1.50    2.16
  -1  -2 -23    2.83    1.82
  -1   2 -23    1.23    2.40
  -1   2 -23   -3.41    1.76
  -1  -2 -23   -0.96    2.05
  -1   2 -23    3.42    2.13
  -1   2 -23   -0.21    2.01
  -1   2 -23   -0.49    2.02
  -1  -2 -23    0.67    1.91
  -1  -2 -24   17.27    3.23
  -1   2 -24   17.04    3.43
  -1  -2 -24   18.90    3.25
  -1   2 -24   14.16    2.60
  -1   2 -24   11.78    2.67
  -1  -2 -24   12.84    2.43
  -1   2 -24   14.15    3.05
  -1  -2 -24   16.70    3.34
  -1   2 -24   15.48    3.30
  -1  -2 -24   19.45    3.43
  -1  -2 -24   12.91    2.58
  -1  -2 -24   13.19    2.35
  -1   2 -24   12.60    2.78
  -1   2 -24   13.74    2.63
  -1   2 -24   18.22    3.21
  -1   2 -24   10.44    2.24
  -1  -2 -24   13.41    2.60
  -1   2 -25    3.95    1.80
  -1  -2 -25    5.32    2.42
  -1   2 -25    5.55    2.25
  -1  -2 -25    3.49    1.97
  -1  -2 -25    3.13    1.78
  -1   2 -25    7.17    2.60
  -1   2 -25    4.98    1.97
  -1  -2 -25    2.47    1.83
  -1   2 -25    5.01    1.95
  -1   2 -25    5.50    2.25
  -1   2 -25    4.48    2.06
  -1   2 -25    7.39    2.70
  -1   2 -25    9.87    2.76
  -1  -2 -25    4.67    2.18
  -1  -2 -25    0.01    1.80
  -1   2 -26   64.65    5.18
  -1  -2 -26   64.70    4.85
  -1  -2 -26   70.08    5.51
  -1   2 -26   64.03    4.61
  -1   2 -26   67.34    4.86
  -1  -2 -26   58.34    4.65
  -1   2 -26   65.07    5.03
  -1   2 -26   65.20    4.96
  -1  -2 -26   63.59    5.02
  -1  -2 -26   60.75    4.39
  -1   2 -26   60.04    4.10
  -1  -2 -26   65.14    5.05
  -1  -2 -26   68.23    4.98
  -1   2 -26   68.84    5.30
  -1   2 -26   58.71    4.39
  -1   2 -26   72.26    5.36
  -1   2 -27    5.35    1.55
  -1  -2 -27    5.44    1.82
  -1  -2 -27    4.79    2.11
  -1   2 -27    4.76    2.05
  -1  -2 -27    4.16    1.69
  -1   2 -27    6.27    1.82
  -1   2 -27    2.13    1.71
  -1   2 -27    7.52    2.42
  -1  -2 -27    3.86    1.70
  -1   2 -27    3.01    2.09
  -1  -2 -27    6.56    2.30
  -1   2 -27    5.38    1.73
  -1  -2 -27    3.55    1.94
  -1   2 -27    5.35    2.26
  -1  -2 -28   70.02    4.36
  -1  -2 -28   70.56    4.48
  -1   2 -28   71.64    4.76
  -1   2 -28   69.04    4.55
  -1  -2 -28   78.80    4.87
  -1  -2 -28   69.35    4.59
  -1   2 -28   74.99    4.92
  -1  -2 -28   67.70    4.35
  -1   2 -28   71.68    4.37
  -1  -2 -28   78.48    5.07
  -1   2 -28   73.49    4.83
  -1  -2 -29   34.68    2.65
  -1  -2 -29   39.50    2.84
  -1   2 -29   46.51    3.54
  -1  -2 -29   43.09    3.35
  -1   2 -29   40.20    3.31
  -1  -2 -29   42.17    3.11
  -1  -2 -29   37.95    3.07
  -1   2 -29   35.82    3.18
  -1  -2 -29   43.90    3.33
  -1   2 -29   43.94    3.28
  -1  -2 -30    5.56    1.23
  -1   2 -30    5.02    1.31
  -1  -2 -30    6.07    1.37
  -1  -2 -30    6.12    1.56
  -1   2 -30    6.11    1.53
  -1  -2 -30    3.76    1.01
  -1   2 -30    5.77    1.37
  -1  -2 -30    3.18    0.97
   1  -3 -30   13.21    1.62
   1   3 -30   19.23    2.09
   1  -3 -30   19.37    2.18
   1  -3 -30   17.11    2.05
   1   3 -30   17.43    2.12
   1   3 -30   15.95    1.83
   1  -3 -30   17.38    1.96
   1   3 -30   15.60    1.97
   1  -3 -29    1.20    1.32
   1   3 -29    3.37    1.56
   1   3 -29    1.20    1.05
   1   3 -29    2.94    1.42
   1  -3 -29    1.57    1.34
   1  -3 -29    1.05    0.99
   1   3 -29    2.15    1.53
   1  -3 -29    1.51    1.19
   1   3 -29    1.07    1.39
   1  -3 -29    1.92    1.28
   1  -3 -28   20.74    2.78
   1   3 -28   24.57    3.08
   1   3 -28   20.02    2.41
   1  -3 -28   18.20    2.69
   1  -3 -28   28.10    3.07
   1  -3 -28   23.43    2.63
   1   3 -28   25.19    3.03
   1   3 -28   21.38    2.70
   1   3 -28   20.57    2.49
   1  -3 -28   21.83    2.41
   1  -3 -28   18.52    2.36
   1   3 -28   23.88    2.86
   1  -3 -28   20.73    2.61
   1   3 -28   20.98    2.69
   1  -3 -27    6.43    1.84
   1  -3 -27    4.20    1.92
   1   3 -27    1.38    1.51
   1  -3 -27   -1.33    2.17
   1   3 -27    2.52    1.56
   1   3 -27    1.85    1.41
   1  -3 -27    3.09    1.37
   1   3 -27    1.06    1.76
   1  -3 -27    0.73    1.53
   1   3 -27    2.84    1.86
   1   3 -27    1.92    1.84
   1  -3 -27    0.57    1.90
   1   3 -26   67.32    5.21
   1   3 -26   67.33    5.25
   1  -3 -26   61.87    4.48
   1   3 -26   62.83    4.44
   1  -3 -26   70.14    5.09
   1  -3 -26   67.31    5.09
   1   3 -26   75.17    5.50
   1   3 -26   71.36    5.31
   1  -3 -26   68.33    5.03
   1  -3 -26   66.95    5.27
   1  -3 -26   73.40    5.61
   1   3 -25   26.67    3.56
   1   3 -25   23.09    2.95
   1   3 -25   25.58    3.48
   1  -3 -25   24.11    3.52
   1   3 -25   27.00    3.51
   1  -3 -25   25.85    3.66
   1   3 -25   27.43    3.91
   1   3 -25   26.38    3.64
   1  -3 -25   26.62    3.30
   1  -3 -25   27.26    3.68
   1  -3 -25   24.22    3.41
   1   3 -24   -1.22    1.80
   1  -3 -24    2.93    2.31
   1   3 -24    2.44    2.66
   1  -3 -24    1.31    1.79
   1   3 -24    2.64    2.17
   1   3 -24    1.06    2.18
   1  -3 -24    2.45    1.57
   1   3 -24    3.93    1.89
   1   3 -24    4.08    1.83
   1   3 -24    0.44    1.88
   1  -3 -24    2.89    2.09
   1   3 -24    1.08    2.00
   1  -3 -24    0.84    1.95
   1  -3 -24    6.04    2.40
   1   3 -23   64.99    4.96
   1   3 -23   67.94    5.59
   1  -3 -23   55.98    4.91
   1  -3 -23   52.28    4.87
   1   3 -23   66.90    5.82
   1   3 -23   51.62    4.94
   1   3 -23   64.33    5.44
   1   3 -23   53.40    4.53
   1  -3 -23   65.45    5.37
   1  -3 -23   63.24    5.24
   1  -3 -23   60.49    5.25
   1  -3 -23   60.02    5.28
   1  -3 -23   56.87    4.69
   1   3 -23   60.33    5.42
   1  -3 -23   58.56    5.46
   1   3 -23   60.24    5.31
   1  -3 -22   19.02    3.41
   1   3 -22   16.48    3.14
   1   3 -22   17.14    3.15
   1   3 -22   17.37    2.83
   1   3 -22   13.99    2.69
   1   3 -22   12.29    2.90
   1  -3 -22   13.27    2.73
   1  -3 -22   14.29    2.71
   1  -3 -22   18.62    3.23
   1  -3 -22   18.97    3.40
   1   3 -22   21.71    3.42
   1   3 -22   13.39    2.90
   1  -3 -22   12.51    2.71
   1   3 -22   18.29    3.07
   1   3 -22   12.88    2.81
   1  -3 -21   23.24    3.33
   1   3 -21   21.66    3.35
   1   3 -21   16.08    3.09
   1   3 -21   22.60    3.53
   1   3 -21   22.79    3.43
   1   3 -21   17.45    3.27
   1  -3 -21   20.36    3.15
   1   3 -21   19.64    3.39
   1  -3 -21   20.39    3.37
   1   3 -21   22.85    3.59
   1  -3 -21   16.67    3.30
   1  -3 -21   17.87    3.03
   1   3 -21   20.60    3.33
   1   3 -21   15.80    2.75
   1   3 -21   21.42    3.01
   1  -3 -21   26.92    3.84
   1   3 -21   22.78    3.58
   1  -3 -20   18.53    2.92
   1   3 -20   18.45    3.35
   1   3 -20   20.86    3.35
   1   3 -20   18.13    3.08
   1   3 -20   20.89    3.12
   1  -3 -20   16.23    2.64
   1  -3 -20   16.34    2.71
   1  -3 -20   16.26    3.03
   1   3 -20   16.02    2.95
   1   3 -20   16.62    2.77
   1   3 -20   16.79    2.77
   1   3 -20   14.07    2.94
   1   3 -20   18.52    2.91
   1   3 -20   13.40    2.76
   1  -3 -20   13.29    2.63
   1  -3 -20   18.17    3.16
   1   3 -20   17.56    2.93
   1   3 -20   15.52    3.06
   1  -3 -20   17.50    2.87
   1   3 -20   21.48    3.23
   1   3 -19   13.25    2.72
   1   3 -19   12.47    2.82
   1   3 -19   15.25    2.73
   1   3 -19   13.32    2.66
   1  -3 -19   14.67    2.63
   1   3 -19    8.97    2.22
   1   3 -19   12.43    2.38
   1   3 -19   11.15    2.48
   1   3 -19   12.48    2.74
   1  -3 -19   15.11    2.86
   1   3 -19   17.80    2.76
   1   3 -19    9.28    2.14
   1  -3 -19   14.88    5.05
   1  -3 -19   11.98    2.58
   1  -3 -19    8.80    2.29
   1   3 -19   11.90    2.51
   1   3 -19   17.09    5.32
   1  -3 -19   17.38    3.21
   1   3 -19   14.73    2.82
   1  -3 -19   14.64    2.66
   1   3 -18  195.24   16.50
   1  -3 -18  185.65   15.89
   1  -3 -17   21.26    5.33
   1   3 -17   28.78    6.39
  -1   3  17   28.13    5.91
   1   3 -16  702.43   29.53
   1  -3 -16  678.87   28.92
  -1   3  16  671.05   28.13
  -1  -3  15  100.74    9.59
   1   3 -15  101.68   10.39
  -1   3  15  102.20   10.22
   1  -3 -15   98.18   10.24
   1   3 -14  306.71   17.48
  -1   3  14  304.94   17.14
   1  -3 -14  290.62   16.87
  -1  -3  14  310.05   16.56
   1   3 -13  791.82   27.95
  -1   3  13  758.89   27.53
  -1  -3  13  780.60   26.94
   1  -3 -13  745.46   27.04
  -1  -3  12  339.81   15.06
   1  -3 -12  360.59   17.14
   1   3 -12  369.89   17.54
  -1   3  12  384.06   17.85
  -1  -3  12  362.25   17.08
  -1  -3  11  128.20    8.82
  -1   3  11  140.81   10.28
   1  -3 -11  130.41    9.46
   1   3 -11  137.80   10.07
  -1  -3  11  134.36    9.91
  -1  -3  10    3.33    2.17
   1  -3 -10    2.06    2.16
   1   3 -10    6.12    3.27
  -1  -3  10    7.11    2.47
  -1   3  10    2.46    2.49
  -1   3   9  612.31   20.81
  -1  -3   9  592.81   20.56
   1   3  -9  617.30   21.38
  -1  -3   9  585.72   19.27
   1  -3  -9  598.49   19.28
  -1  -3   9  583.07   14.56
  -1  -3   8  152.57    8.90
  -1   3   8  149.35    9.43
   1   3  -8  141.78    9.39
   1  -3  -8  148.30    8.46
  -1  -3   8  152.77    6.55
   1   3  -7  367.62   14.00
  -1   3   7  367.92   14.59
   1   3  -7  355.61   14.45
   1  -3  -7  359.30   12.71
   1  -3  -7  364.17   12.78
  -1  -3   7  371.30   14.13
  -1  -3   7  357.99   10.83
  -1  -3   6   18.58    3.35
  -1  -3   6   15.27    2.28
   1  -3  -6   18.45    3.02
   1  -3  -6   14.97    2.47
   1   3  -6   17.41    3.05
   1   3  -6   15.32    3.14
  -1   3   6   16.45    3.30
  -1  -3   5 1542.66   30.36
   1   3  -5 1637.45   34.17
   1  -3  -5 1552.57   30.32
   1  -3  -5 1638.28   32.90
  -1   3   5 1641.33   34.84
   1   3  -5 1551.79   32.72
   1  -3  -4    5.01    1.44
   1  -3  -4    4.11    1.90
  -1  -3   4    6.71    1.74
   1   3  -4    3.65    1.80
   1   3  -3   11.35    2.21
   1  -3  -3   11.34    2.31
   1  -3  -3    9.83    1.33
  -1  -3   3    7.60    1.86
   1   3  -3   10.56    1.71
   1   3  -2  179.64    6.78
   1   3  -2  179.13    6.49
  -1   3   2  183.39    7.59
  -1  -3   2  176.30    7.69
   1   3  -1 1230.90   23.30
   1   3  -1 1301.93   24.35
  -1   3   1 1285.86   25.12
  -1  -3   1 1261.84   26.48
  -1   3   0  261.21    8.14
   1   3   0  250.21    8.32
  -1   3   0  250.43    6.81
   1  -3   1  114.51    4.87
  -1   3  -1  112.40    2.80
   1   3   1  119.29    5.71
  -1   3  -1  114.15    3.64
   1  -3   2 1055.09   22.95
  -1   3  -2 1014.93   17.83
   1   3   2 1049.84   22.18
  -1   3  -2  978.75   16.37
  -1   3  -2 1029.40   21.90
   1  -3   2 1035.04   19.25
   1   3   3 1199.05   25.87
  -1   3  -3 1204.11   25.68
  -1   3  -3 1200.42   22.25
   1  -3   3 1236.94   26.08
   1  -3   3 1204.66   21.53
  -1  -3  -4    5.16    2.04
  -1   3  -4   11.10    2.02
  -1   3  -4   12.44    2.89
   1  -3   4    9.50    2.36
   1   3   4    6.32    1.88
   1  -3   4    6.89    1.36
  -1   3  -5   13.16    2.74
   1  -3   5   14.41    2.57
  -1   3  -5   15.20    2.39
   1  -3   5   16.04    1.50
  -1  -3  -5   14.29    1.05
   1   3   5   14.40    2.61
   1   3   6   24.90    3.47
  -1   3  -6   26.47    3.77
   1  -3   6   26.12    1.86
  -1   3  -6   26.46    3.41
  -1   3  -6   33.98    4.38
   1   3   6   25.45    3.75
   1  -3   6   29.79    3.44
   1   3   7    9.14    2.30
  -1   3  -7    8.38    2.65
   1  -3   7   12.29    1.34
  -1   3  -7    9.69    2.41
  -1  -3  -7   10.54    1.30
  -1   3  -7   10.76    2.51
  -1  -3  -7    8.86    2.40
   1   3   7   10.97    2.88
   1  -3   7   11.35    2.45
   1  -3   8   21.89    1.87
  -1   3  -8   22.44    4.07
  -1   3  -8   18.00    3.85
  -1   3  -8   18.43    3.17
  -1  -3  -8   14.25    3.14
   1  -3   8   16.98    2.67
   1   3   8   18.70    3.20
   1   3   9  185.13    9.96
  -1   3  -9  187.33   10.50
  -1   3  -9  203.25   11.97
  -1  -3  -9  189.45   11.02
  -1   3  -9  200.04   11.26
   1  -3   9  192.15    9.07
  -1   3 -10  117.64    9.17
  -1   3 -10  123.19    9.97
   1   3  10  129.29    8.65
  -1   3 -10  125.05    8.98
  -1  -3 -10  119.44    9.22
   1  -3  10  120.11    7.14
   1   3  11   14.58    3.40
  -1   3 -11   22.34    4.94
   1  -3  11   21.16    3.60
  -1  -3 -11   21.87    4.44
  -1   3 -11   23.93    4.34
  -1   3 -11   15.74    4.13
  -1  -3 -12  350.66   17.55
  -1   3 -12  373.15   17.61
   1   3  12  348.23   15.70
  -1   3 -12  362.13   17.53
  -1   3 -13  168.71   12.28
  -1   3 -13  152.88   11.65
  -1  -3 -13  149.57   11.75
   1   3  13  154.88   10.55
   1  -3  13  153.04   11.15
  -1  -3 -14   25.82    5.50
  -1   3 -14   37.64    6.29
   1  -3  14   25.94    4.84
  -1   3 -15  235.96   16.19
  -1  -3 -15  237.05   16.50
   1   3  16   17.03    5.29
  -1   3 -16   11.82    4.21
  -1  -3 -16   16.91    5.52
   1   3  17   11.44    4.50
  -1   3 -17   13.78    4.54
  -1   3 -18  881.40   36.76
   1   3  18  963.44   37.90
  -1   3 -19   21.79    3.14
  -1   3 -19   16.82    3.05
  -1  -3 -19   25.18    3.34
  -1   3 -19   23.35    2.98
  -1   3 -19   22.94    3.37
  -1   3 -19   22.03    3.03
  -1  -3 -19   22.18    3.00
  -1  -3 -19   20.45    3.17
  -1   3 -19   21.69    3.07
  -1  -3 -19   26.74    3.48
  -1   3 -19   20.61    3.21
  -1   3 -19   25.28    3.35
  -1   3 -19   20.95    2.95
  -1  -3 -19   23.27    3.45
  -1   3 -19   18.44    2.87
   1   3  19   29.48    7.01
  -1   3 -19   23.18    3.04
  -1  -3 -19   18.76    3.16
   1   3  19   24.56    6.23
  -1   3 -19   24.15    3.62
  -1   3 -20   43.92    4.52
  -1  -3 -20   57.10    5.03
  -1   3 -20   39.27    3.69
  -1   3 -20   49.24    4.68
  -1  -3 -20   48.28    4.65
  -1   3 -20   43.84    4.18
  -1   3 -20   53.94    4.51
  -1  -3 -20   39.32    4.23
  -1  -3 -20   43.22    4.25
  -1   3 -20   47.41    4.16
  -1   3 -20   49.35    4.85
  -1   3 -20   46.04    4.60
  -1   3 -20   46.64    4.37
  -1  -3 -20   44.39    4.55
  -1  -3 -20   46.24    4.28
  -1   3 -20   50.39    4.80
  -1   3 -20   39.11    4.17
  -1   3 -20   50.50    4.13
  -1  -3 -20   46.46    4.74
  -1   3 -20   42.40    4.24
  -1   3 -21    9.13    2.61
  -1  -3 -21    9.13    2.91
  -1   3 -21    9.38    2.54
  -1   3 -21    7.03    2.07
  -1   3 -21    5.17    1.86
  -1   3 -21    8.25    2.63
  -1  -3 -21    8.16    2.31
  -1  -3 -21    8.28    2.42
  -1  -3 -21    4.83    2.29
  -1   3 -21    8.59    2.40
  -1   3 -21   10.72    2.57
  -1  -3 -21    5.78    2.17
  -1   3 -21    6.17    2.15
  -1   3 -21    5.80    2.04
  -1   3 -21    3.65    2.07
  -1   3 -21    3.03    1.91
  -1   3 -21    8.42    2.39
  -1   3 -21    8.73    2.91
  -1   3 -21    5.73    1.86
  -1  -3 -21    5.41    2.11
  -1  -3 -21    7.93    2.55
  -1  -3 -22  105.08    6.69
  -1   3 -22  108.49    6.88
  -1   3 -22  112.19    6.41
  -1   3 -22  100.76    6.93
  -1   3 -22  110.19    5.99
  -1   3 -22  101.67    6.48
  -1   3 -22  112.30    7.30
  -1   3 -22  105.13    6.78
  -1  -3 -22   98.35    6.66
  -1  -3 -22  104.20    6.82
  -1  -3 -22   97.59    6.37
  -1   3 -22  105.37    6.50
  -1  -3 -22  102.18    7.07
  -1  -3 -22   93.79    6.56
  -1   3 -22   99.83    6.84
  -1   3 -22   93.27    5.76
  -1   3 -22  108.70    6.17
  -1  -3 -22  103.95    6.77
  -1   3 -22  103.13    6.32
  -1   3 -22  104.48    6.57
  -1   3 -23  141.05    8.11
  -1   3 -23  133.68    7.23
  -1  -3 -23  131.39    7.47
  -1   3 -23  133.07    7.66
  -1  -3 -23  120.49    6.97
  -1   3 -23  131.94    7.43
  -1   3 -23  129.12    6.85
  -1   3 -23  125.06    7.61
  -1   3 -23  139.05    6.77
  -1  -3 -23  130.10    7.50
  -1  -3 -23  133.38    7.92
  -1  -3 -23  114.47    6.17
  -1   3 -23  125.08    6.28
  -1   3 -23  134.11    7.55
  -1  -3 -23  127.65    7.74
  -1  -3 -23  117.05    7.09
  -1   3 -23  131.54    7.93
  -1   3 -23  132.71    6.71
  -1   3 -24   90.46    5.39
  -1  -3 -24   91.99    6.44
  -1   3 -24   80.60    5.65
  -1  -3 -24   87.23    5.95
  -1  -3 -24   86.10    6.05
  -1   3 -24   87.31    5.84
  -1   3 -24   88.19    6.18
  -1   3 -24   91.52    6.57
  -1  -3 -24   76.41    4.82
  -1  -3 -24   87.00    6.06
  -1   3 -24   84.80    6.28
  -1  -3 -24   89.85    5.89
  -1   3 -24   84.29    5.11
  -1  -3 -24   86.32    6.35
  -1   3 -24   87.44    5.99
  -1   3 -24   92.69    6.60
  -1   3 -25   51.21    5.02
  -1  -3 -25   45.61    4.13
  -1  -3 -25   47.57    4.19
  -1   3 -25   43.47    4.31
  -1   3 -25   41.46    3.98
  -1  -3 -25   47.97    4.55
  -1   3 -25   45.65    4.52
  -1   3 -25   40.11    3.81
  -1   3 -25   40.76    3.48
  -1  -3 -25   47.47    4.51
  -1  -3 -25   35.86    3.73
  -1   3 -25   47.10    4.68
  -1   3 -25   39.06    4.41
  -1  -3 -25   47.42    4.67
  -1  -3 -25   43.70    4.55
  -1  -3 -26   22.74    3.42
  -1   3 -26   22.12    3.28
  -1  -3 -26   21.55    3.17
  -1   3 -26   20.52    3.12
  -1  -3 -26   20.43    2.77
  -1   3 -26   20.41    3.03
  -1   3 -26   17.23    2.79
  -1  -3 -26   19.65    3.07
  -1   3 -26   22.06    2.84
  -1  -3 -26   18.54    2.58
  -1  -3 -26   23.96    2.98
  -1   3 -26   20.08    2.77
  -1  -3 -26   17.34    2.84
  -1   3 -26   19.15    3.04
  -1   3 -26   17.01    2.94
  -1  -3 -27    7.23    1.97
  -1  -3 -27    7.89    2.17
  -1   3 -27    8.02    1.89
  -1   3 -27    7.91    2.15
  -1  -3 -27    8.94    1.94
  -1   3 -27    6.98    2.20
  -1  -3 -27    8.31    2.21
  -1   3 -27    7.28    1.68
  -1  -3 -27    9.57    2.00
  -1   3 -27    8.49    2.20
  -1  -3 -27    8.05    2.01
  -1  -3 -27    9.99    2.12
  -1   3 -28   10.66    2.01
  -1  -3 -28    9.45    2.09
  -1  -3 -28   10.12    1.87
  -1   3 -28   15.16    2.35
  -1   3 -28    7.29    1.96
  -1   3 -28   10.22    1.84
  -1  -3 -28   10.94    2.16
  -1  -3 -28    8.61    1.63
  -1  -3 -28   11.49    2.06
  -1   3 -28   12.33    2.28
  -1   3 -29    1.74    1.19
  -1  -3 -29    1.43    1.07
  -1   3 -29   -0.62    1.23
  -1  -3 -29    0.05    1.03
  -1  -3 -29    1.22    1.11
  -1  -3 -29   -1.23    1.28
  -1   3 -29    0.97    1.14
  -1   3 -29    2.91    1.36
  -1   3 -30   15.63    1.73
  -1   3 -30   13.79    1.75
  -1  -3 -30   14.12    1.48
  -1  -3 -30   17.05    1.79
  -1  -3 -30   16.10    1.82
  -1   3 -30   16.28    1.74
  -1  -3 -30   15.97    1.59
   1  -4 -30   16.40    1.84
   1  -4 -30   13.39    1.68
   1   4 -30   17.23    1.88
   1   4 -30   18.98    1.99
   1   4 -30   16.59    1.82
   1  -4 -29   19.19    2.21
   1   4 -29   20.09    2.31
   1   4 -29   23.21    2.41
   1  -4 -29   13.75    1.83
   1  -4 -29   21.87    2.50
   1   4 -29   17.72    1.97
   1   4 -29   17.60    2.08
   1  -4 -29   15.89    1.81
   1   4 -29   19.84    2.27
   1  -4 -29   20.23    2.28
   1   4 -28   26.64    2.91
   1   4 -28   33.04    3.19
   1  -4 -28   26.03    2.80
   1   4 -28   27.12    2.98
   1  -4 -28   28.55    2.93
   1  -4 -28   27.33    2.59
   1   4 -28   30.67    3.31
   1   4 -28   25.21    2.60
   1  -4 -28   27.19    2.95
   1  -4 -28   28.01    2.74
   1   4 -28   28.04    2.81
   1  -4 -27   86.78    5.26
   1  -4 -27   90.36    5.44
   1   4 -27   89.87    5.43
   1  -4 -27   89.87    4.98
   1   4 -27   88.10    5.59
   1  -4 -27   91.72    5.67
   1  -4 -27   88.63    5.37
   1   4 -27   88.36    5.47
   1   4 -27   88.25    5.46
   1  -4 -27   84.78    5.35
   1   4 -27   84.52    5.01
   1  -4 -26   91.00    5.97
   1   4 -26   85.85    5.70
   1  -4 -26   85.86    5.65
   1  -4 -26   79.84    5.40
   1   4 -26   88.53    5.70
   1  -4 -26   83.93    5.57
   1  -4 -26   83.26    5.62
   1   4 -26   87.03    5.84
   1   4 -26   88.44    5.77
   1   4 -26   85.17    5.79
   1  -4 -25    3.92    2.15
   1  -4 -25    1.70    1.83
   1   4 -25    5.11    2.11
   1   4 -25    4.10    2.34
   1   4 -25    1.93    1.85
   1  -4 -25    1.23    1.88
   1   4 -25    1.39    1.89
   1  -4 -25    1.12    1.64
   1  -4 -25    3.97    2.01
   1   4 -25    2.56    1.88
   1  -4 -25    2.39    2.20
   1   4 -24   30.01    3.83
   1   4 -24   34.40    4.29
   1   4 -24   30.40    3.80
   1   4 -24   36.33    4.26
   1  -4 -24   29.66    3.72
   1   4 -24   29.20    4.09
   1   4 -24   30.29    3.90
   1  -4 -24   30.99    4.01
   1  -4 -24   25.71    3.49
   1  -4 -24   26.97    3.53
   1   4 -24   24.14    3.15
   1   4 -24   30.94    3.90
   1  -4 -24   24.82    3.48
   1   4 -23   -0.21    2.10
   1  -4 -23    0.64    2.01
   1   4 -23    0.81    1.96
   1   4 -23    3.52    1.88
   1  -4 -23    0.84    1.80
   1  -4 -23    2.69    1.79
   1   4 -23    4.02    2.10
   1   4 -23    2.96    1.98
   1   4 -23    2.21    1.87
   1   4 -23    0.08    1.96
   1  -4 -23    1.12    1.94
   1   4 -23    1.13    1.56
   1  -4 -23   -2.63    2.37
   1   4 -22    5.40    2.32
   1  -4 -22   11.10    2.81
   1   4 -22    9.48    2.19
   1   4 -22    9.19    2.51
   1  -4 -22    7.14    2.63
   1   4 -22    8.70    2.49
   1   4 -22    4.86    2.46
   1  -4 -22   10.02    2.76
   1   4 -22    7.48    2.90
   1   4 -22   11.26    2.79
   1   4 -22   13.26    3.05
   1  -4 -22   12.05    2.46
   1   4 -21  169.96    8.97
   1   4 -21  176.02    8.64
   1   4 -21  178.30    8.76
   1   4 -21  170.89    9.15
   1  -4 -21  161.12    8.48
   1   4 -21  176.95    8.71
   1   4 -21  178.78    9.27
   1  -4 -21  174.50    8.97
   1   4 -21  180.32    9.26
   1  -4 -21  166.95    8.84
   1   4 -21  171.18    9.16
   1  -4 -21  172.15    8.90
   1   4 -21  169.72    8.48
   1   4 -21  173.59    8.93
   1   4 -20  932.60   23.90
   1   4 -20  906.72   23.48
   1   4 -20  962.97   24.36
   1  -4 -20  920.27   23.67
   1   4 -20 1009.97   22.08
   1   4 -20  979.58   24.83
   1   4 -20 1002.08   23.58
   1  -4 -20  926.29   23.95
   1   4 -20  963.04   23.30
   1   4 -20  957.25   23.46
   1   4 -20  896.67   22.79
   1   4 -20  944.59   24.27
   1  -4 -20  954.78   23.07
   1  -4 -20  912.33   23.12
   1  -4 -20  943.42   24.24
   1   4 -20 1014.58   22.65
   1   4 -20  956.13   24.38
   1  -4 -19  234.60   10.17
   1   4 -19  242.34    9.81
   1   4 -19  256.50   10.28
   1  -4 -19  231.08    9.62
   1  -4 -19  226.66    9.84
   1   4 -19  233.42    9.76
   1   4 -19  233.62   10.15
   1   4 -19  237.80    9.03
   1   4 -19  246.63   10.65
   1   4 -19  232.80   10.44
   1   4 -19  243.95    9.98
   1   4 -19  236.94    9.92
   1  -4 -19  250.97   10.53
   1   4 -19  241.09    9.36
   1  -4 -19  245.32   10.71
   1  -4 -19  228.90    9.41
   1   4 -19  252.82   10.79
   1   4 -19  243.08   10.80
   1   4 -18    4.92    2.24
   1   4 -18    1.07    1.67
   1   4 -18    5.74    2.01
   1   4 -18    7.32    2.12
   1   4 -18    7.38    2.30
   1   4 -18    5.82    1.99
   1   4 -18    4.56    2.63
   1  -4 -18    3.93    1.65
   1   4 -18    7.81    2.46
   1  -4 -18    5.72    1.91
   1  -4 -17  179.41   15.03
   1   4 -17  192.62   15.71
  -1  -4  16   45.02    7.18
   1  -4 -16   30.96    6.38
   1   4 -16   31.79    6.19
  -1   4  16   24.90    5.98
   1   4 -15   44.23    7.07
   1  -4 -15   28.98    5.53
  -1   4  15   40.96    6.63
  -1  -4  15   39.64    6.35
   1  -4 -14    1.02    2.49
  -1  -4  14    0.18    2.29
   1   4 -14    1.10    2.15
  -1   4  14    3.05    2.82
   1   4 -13   98.04    9.42
  -1  -4  13   97.99    9.70
  -1   4  13  101.05    9.80
  -1  -4  13  100.91    8.93
   1  -4 -13  101.34    9.51
  -1  -4  12   19.75    4.06
  -1   4  12   23.53    4.95
   1   4 -12   18.44    4.12
   1  -4 -12   16.92    3.81
  -1  -4  12   20.09    4.67
  -1  -4  11  978.97   30.81
  -1  -4  11  902.37   28.43
  -1   4  11  958.40   30.60
   1   4 -11  996.25   29.63
   1   4 -11  929.28   31.26
   1  -4 -11  891.40   27.80
  -1  -4  10  432.16   18.85
  -1   4  10  381.98   17.58
  -1  -4  10  394.10   17.25
   1  -4 -10  389.16   16.27
   1   4 -10  408.68   18.79
   1  -4  -9    5.51    2.23
  -1  -4   9    5.49    1.92
  -1   4   9   10.12    3.52
   1   4  -9    9.30    3.81
  -1  -4   9    8.58    3.12
   1  -4  -8  455.05   15.92
   1   4  -8  473.32   18.71
  -1  -4   8  466.52   14.61
  -1  -4   8  476.02   18.18
   1  -4  -8  478.52   16.96
  -1   4   8  478.65   18.81
   1   4  -7  148.59    9.14
  -1  -4   7  148.93    9.56
   1   4  -7  154.66    9.92
   1  -4  -7  147.56    8.95
  -1   4   7  149.74    9.84
  -1  -4   7  143.12    7.63
   1  -4  -7  148.28    7.91
  -1   4   6  307.85   13.87
   1  -4  -6  301.49   10.86
   1   4  -6  301.30   13.54
  -1  -4   6  302.48   11.45
   1   4  -6  307.01   12.73
   1  -4  -6  326.36   13.12
  -1   4   5  336.59   14.17
   1   4  -5  314.56   12.23
  -1  -4   5  333.26   12.10
  -1   4   5  321.06   13.23
   1  -4  -5  325.34   13.03
  -1   4   4  760.01   22.18
  -1  -4   4  750.05   19.92
   1   4  -4  749.13   17.24
   1   4  -4  723.77   19.30
  -1   4   4  792.06   21.28
   1  -4  -4  744.30   21.17
   1  -4  -3 1498.68   33.27
  -1   4   3 1511.03   32.41
  -1   4   3 1533.73   34.44
   1   4  -3 1517.47   28.69
   1   4  -3 1474.71   30.22
  -1  -4   3 1450.03   32.06
   1  -4  -2 1413.53   31.93
   1   4  -2 1414.49   27.99
   1   4  -2 1418.73   27.64
  -1  -4   2 1434.63   31.26
  -1   4   2 1413.42   30.10
   1   4  -1  787.57   18.08
  -1   4   1  763.72   19.08
   1   4  -1  740.63   16.84
  -1  -4   1  797.97   21.00
  -1   4   1  789.42   17.26
  -1  -4   0  196.88    9.49
   1   4   0  188.23    7.73
  -1   4   0  193.15    6.55
  -1   4   0  190.04    7.95
   1   4   1    5.44    2.44
  -1   4  -1    4.05    1.50
   1   4   1    4.33    1.72
  -1   4  -1    5.50    1.10
   1  -4   2   31.25    3.89
  -1   4  -2   35.84    1.99
   1   4   2   32.12    3.55
  -1   4  -2   34.32    3.51
  -1   4  -2   34.19    2.02
   1   4   2   36.33    4.22
   1   4   3  387.20   14.21
  -1   4  -3  374.02   12.92
   1   4   3  399.39   13.28
  -1  -4  -3  386.67   14.42
   1  -4   3  383.85   13.97
  -1   4  -3  388.56    9.59
   1  -4   4   34.76    4.16
   1   4   4   31.96    4.09
   1   4   4   37.56    4.17
  -1  -4  -4   35.10    4.44
  -1   4  -4   32.80    2.82
   1   4   4   36.09    4.43
  -1   4  -4   38.18    4.14
   1   4   5   60.65    5.44
  -1   4  -5   60.64    4.28
  -1   4  -5   56.52    5.29
   1   4   5   62.63    6.10
   1   4   5   56.00    5.38
   1  -4   5   54.09    5.11
   1  -4   6  395.23   14.46
  -1   4  -6  417.05   15.59
   1   4   6  389.81   14.83
  -1   4  -6  416.33   13.18
   1   4   6  423.47   16.36
   1   4   7  223.81   11.22
  -1   4  -7  224.10   11.83
   1   4   7  243.82   12.62
   1  -4   7  237.59   10.88
  -1   4  -7  223.01    9.96
  -1   4  -7  236.99   12.87
  -1   4  -8 1608.96   36.08
  -1   4  -8 1672.54   39.52
   1   4   8 1659.18   38.01
  -1   4  -8 1628.49   41.05
   1  -4   8 1629.71   36.12
   1   4   8 1715.44   40.91
  -1   4  -9   56.01    5.64
   1  -4   9   50.72    5.08
  -1   4  -9   60.63    6.49
   1   4   9   53.31    6.68
  -1   4  -9   57.96    7.00
   1   4   9   54.47    5.97
  -1   4 -10  374.68   16.05
  -1   4 -10  385.39   17.55
   1  -4  10  413.11   15.25
  -1   4 -10  370.47   18.23
   1   4  10  367.68   16.07
   1   4  10  408.51   18.58
  -1   4 -11    1.94    2.78
  -1   4 -11    1.69    2.63
  -1   4 -11    0.14    2.79
   1   4  11    1.27    2.17
   1   4  11    1.64    3.45
   1  -4  11    5.84    2.68
  -1   4 -12   12.52    4.21
   1   4  12    8.67    2.60
   1   4  12   17.37    4.46
   1  -4  12   13.12    3.12
  -1   4 -12   11.61    3.28
  -1   4 -12   10.17    3.65
  -1   4 -13  170.90   12.38
   1   4  13  149.52   12.38
  -1   4 -13  147.91   12.16
   1   4  14   86.14    9.94
  -1   4 -14   83.61    9.18
   1  -4  14   90.36    9.51
   1  -4  15    4.72    2.14
   1   4  15    1.26    2.62
  -1   4 -15    1.08    2.67
  -1   4 -16   23.48    5.73
   1   4  16   31.40    7.00
   1   4  17   85.55   11.02
  -1   4 -17   75.78   10.21
  -1   4 -18    4.29    1.92
  -1   4 -18   -1.25    1.85
   1   4  18   -7.20    4.37
  -1   4 -18    0.46    1.96
  -1  -4 -18    3.40    1.99
  -1   4 -18    0.49    1.67
  -1  -4 -18   -2.18    1.89
  -1   4 -18    0.75    1.53
  -1  -4 -18    1.49    1.66
  -1   4 -18    0.69    1.79
  -1   4 -18    1.98    3.35
  -1   4 -18   -0.28    1.70
  -1  -4 -18    0.19    1.68
  -1  -4 -18    0.15    1.52
  -1   4 -18    1.61    1.62
  -1   4 -18   -2.15    1.76
  -1   4 -18    1.41    1.73
  -1   4 -18    1.95    1.87
  -1   4 -18    2.54    1.66
   1   4  18   -2.61    3.52
  -1   4 -19  225.09   10.03
  -1  -4 -19  222.63    9.83
  -1   4 -19  231.51    9.36
  -1   4 -19  223.92   10.12
  -1   4 -19  205.83    9.65
  -1  -4 -19  226.39    9.41
  -1   4 -19  230.42    9.69
  -1   4 -19  225.10    9.18
  -1   4 -19  210.33    8.52
  -1  -4 -19  218.04   10.07
  -1   4 -19  225.63    9.86
  -1  -4 -19  215.54   10.01
  -1   4 -19  229.61   10.24
  -1   4 -19  229.56    9.30
  -1   4 -19  223.16    9.69
  -1   4 -19  220.85    9.66
  -1   4 -19  243.18    9.14
  -1   4 -20  401.87   13.01
  -1   4 -20  407.41   13.54
  -1   4 -20  422.53   13.15
  -1   4 -20  373.62   13.36
  -1   4 -20  398.56   14.04
  -1   4 -20  414.64   13.71
  -1  -4 -20  398.51   14.31
  -1   4 -20  415.06   14.19
  -1  -4 -20  406.85   14.23
  -1   4 -20  421.27   14.50
  -1   4 -20  433.47   12.75
  -1   4 -20  387.81   13.77
  -1  -4 -20  358.48   12.60
  -1   4 -20  414.29   13.79
  -1   4 -20  385.54   12.08
  -1   4 -20  425.45   13.05
  -1  -4 -20  380.20   13.35
  -1  -4 -20  400.30   13.75
  -1   4 -20  396.69   14.02
  -1   4 -21  177.85    8.86
  -1  -4 -21  167.05    8.16
  -1   4 -21  188.58    8.42
  -1   4 -21  204.49    8.65
  -1   4 -21  181.14    9.15
  -1   4 -21  183.30    8.76
  -1  -4 -21  181.72    8.85
  -1   4 -21  183.39    8.86
  -1  -4 -21  172.58    9.18
  -1   4 -21  187.67    8.04
  -1   4 -21  189.23    9.38
  -1   4 -21  177.65    8.98
  -1   4 -21  185.04    8.91
  -1   4 -21  179.71    8.28
  -1   4 -21  174.54    9.06
  -1  -4 -21  173.94    9.04
  -1  -4 -21  176.73    8.87
  -1   4 -22    8.65    2.46
  -1  -4 -22    6.59    2.47
  -1   4 -22    5.57    2.04
  -1   4 -22    6.08    2.22
  -1   4 -22    7.16    2.67
  -1   4 -22    5.34    2.04
  -1   4 -22    9.80    2.98
  -1  -4 -22    5.62    2.31
  -1   4 -22    5.80    2.59
  -1  -4 -22    3.13    1.70
  -1  -4 -22    6.30    2.25
  -1   4 -22    6.37    2.33
  -1   4 -22    5.25    2.34
  -1   4 -22    2.96    2.09
  -1   4 -22    6.76    2.44
  -1   4 -22    4.13    1.98
  -1  -4 -22    7.06    2.35
  -1   4 -22    3.21    2.48
  -1  -4 -22    8.27    2.83
  -1  -4 -23   68.46    5.41
  -1  -4 -23   66.38    5.64
  -1   4 -23   72.13    6.00
  -1  -4 -23   72.24    5.97
  -1  -4 -23   72.37    5.21
  -1   4 -23   73.45    5.65
  -1   4 -23   70.66    5.40
  -1  -4 -23   63.08    5.36
  -1   4 -23   67.50    4.60
  -1   4 -23   68.64    5.33
  -1   4 -23   72.52    5.81
  -1   4 -23   65.42    4.95
  -1   4 -23   63.02    5.34
  -1   4 -23   74.17    5.97
  -1   4 -23   74.48    5.08
  -1  -4 -23   64.40    5.25
  -1   4 -23   76.07    5.37
  -1   4 -23   73.66    5.64
  -1   4 -24  226.46    9.92
  -1  -4 -24  188.74    7.75
  -1  -4 -24  187.37    8.39
  -1   4 -24  218.26    9.87
  -1   4 -24  227.78   10.08
  -1   4 -24  203.13    8.89
  -1  -4 -24  191.33    8.43
  -1  -4 -24  230.63   10.23
  -1  -4 -24  210.93    9.72
  -1   4 -24  220.70    9.49
  -1   4 -24  190.59    8.79
  -1   4 -24  218.65    9.50
  -1  -4 -24  219.85    9.60
  -1   4 -24  203.61    8.54
  -1  -4 -24  208.27    9.29
  -1  -4 -24  209.08    9.26
  -1  -4 -25  396.99   12.91
  -1   4 -25  357.83   12.08
  -1   4 -25  396.93   13.32
  -1   4 -25  392.03   12.86
  -1   4 -25  413.46   13.58
  -1  -4 -25  388.74   12.72
  -1  -4 -25  363.37   11.76
  -1  -4 -25  398.35   13.46
  -1   4 -25  380.44   12.25
  -1  -4 -25  398.41   13.44
  -1   4 -25  389.10   13.23
  -1  -4 -25  373.87   12.53
  -1   4 -25  364.37   11.59
  -1  -4 -25  355.26   11.63
  -1   4 -26   21.40    3.22
  -1  -4 -26   20.94    2.88
  -1  -4 -26   20.39    2.98
  -1   4 -26   19.50    2.97
  -1   4 -26   20.94    2.74
  -1   4 -26   22.08    3.11
  -1   4 -26   22.59    2.93
  -1  -4 -26   16.74    2.57
  -1   4 -26   18.09    2.53
  -1  -4 -26   19.77    2.55
  -1   4 -26   22.18    3.00
  -1  -4 -26   19.38    2.83
  -1   4 -27   29.69    3.01
  -1   4 -27   30.31    3.21
  -1   4 -27   27.52    2.97
  -1  -4 -27   27.87    2.82
  -1   4 -27   32.98    3.56
  -1  -4 -27   26.66    3.04
  -1  -4 -27   33.34    3.49
  -1  -4 -27   27.47    2.91
  -1   4 -27   28.23    3.22
  -1  -4 -27   31.28    3.17
  -1  -4 -28    1.18    1.10
  -1   4 -28    0.77    1.09
  -1  -4 -28    1.17    1.35
  -1   4 -28    1.51    1.23
  -1   4 -28   -0.52    1.33
  -1  -4 -28   -1.54    1.22
  -1   4 -28    2.67    1.64
  -1  -4 -28    0.63    1.34
  -1   4 -28    2.31    1.44
  -1  -4 -29    1.31    1.12
  -1  -4 -29    1.18    0.88
  -1   4 -29   -1.29    1.11
  -1  -4 -29    1.21    0.95
  -1  -4 -29    3.18    1.28
  -1   4 -29   -1.13    1.08
  -1   4 -29    1.00    1.12
  -1   4 -29    1.34    1.08
  -1  -4 -30    1.55    0.95
   1   5 -29   -1.26    1.12
   1  -5 -29   -1.03    1.04
   1  -5 -29   -1.24    1.02
   1   5 -29    0.67    0.96
   1  -5 -29   -1.09    1.05
   1   5 -29   -1.00    1.04
   1   5 -29   -0.16    0.89
   1   5 -29    0.03    0.94
   1  -5 -28   22.97    2.45
   1   5 -28   25.25    2.77
   1  -5 -28   21.47    2.50
   1   5 -28   17.29    2.26
   1   5 -28   22.56    2.48
   1  -5 -28   24.87    2.58
   1   5 -28   19.54    2.01
   1   5 -28   22.52    2.55
   1   5 -28   25.02    2.70
   1  -5 -27   -1.18    1.48
   1   5 -27    0.91    1.25
   1   5 -27   -1.47    1.31
   1   5 -27   -1.58    1.31
   1   5 -27   -3.50    1.73
   1  -5 -27    1.76    1.51
   1  -5 -27    0.96    1.50
   1  -5 -27    0.13    1.43
   1   5 -27    1.32    1.55
   1   5 -26   15.65    2.81
   1  -5 -26   18.42    2.93
   1  -5 -26   21.25    3.12
   1  -5 -26   17.59    2.82
   1   5 -26   21.32    3.01
   1   5 -26   19.16    2.92
   1   5 -26   19.85    2.54
   1   5 -26   17.09    2.73
   1  -5 -26   21.72    2.85
   1   5 -26   22.74    3.06
   1  -5 -25   25.60    3.24
   1   5 -25   29.51    3.66
   1  -5 -25   32.46    3.75
   1   5 -25   26.28    3.46
   1  -5 -25   32.08    3.73
   1   5 -25   27.19    3.40
   1   5 -25   30.56    3.73
   1  -5 -25   28.50    3.27
   1  -5 -25   29.41    3.47
   1   5 -25   32.20    3.60
   1   5 -25   23.97    3.34
   1   5 -25   27.67    3.27
   1   5 -25   31.95    3.23
   1  -5 -25   29.15    3.46
   1  -5 -25   25.94    2.84
   1  -5 -24  121.49    6.99
   1  -5 -24  111.74    6.69
   1   5 -24  112.06    6.84
   1  -5 -24  115.00    6.77
   1   5 -24  122.42    7.32
   1   5 -24  120.25    7.12
   1  -5 -24  125.92    7.35
   1   5 -24  105.59    6.38
   1   5 -24  126.76    7.07
   1   5 -24  111.59    7.03
   1  -5 -24  120.66    6.95
   1   5 -24  119.20    7.15
   1   5 -24  120.40    7.16
   1  -5 -23   14.58    2.96
   1  -5 -23   14.99    3.04
   1   5 -23   13.02    2.67
   1   5 -23   14.50    3.28
   1   5 -23   18.26    3.40
   1   5 -23   13.54    2.79
   1  -5 -23   17.30    3.14
   1   5 -23   18.84    3.31
   1   5 -23   15.53    3.02
   1   5 -23   17.85    3.47
   1   5 -23   15.85    3.03
   1  -5 -23   13.79    2.83
   1  -5 -23   16.15    3.01
   1   5 -22   17.62    3.05
   1  -5 -22   16.66    3.11
   1  -5 -22   11.20    2.71
   1   5 -22   12.19    2.81
   1   5 -22   15.63    2.93
   1   5 -22   14.53    3.23
   1   5 -22   11.43    2.60
   1   5 -22   14.92    3.00
   1   5 -22   18.19    3.16
   1   5 -22   16.82    3.37
   1  -5 -22   10.93    2.60
   1  -5 -22   14.83    3.17
   1  -5 -21  105.84    6.71
   1   5 -21   98.65    6.94
   1   5 -21   90.52    6.70
   1   5 -21  103.34    6.66
   1  -5 -21   96.92    6.75
   1   5 -21  101.72    6.84
   1   5 -21  107.44    7.09
   1   5 -21  100.73    7.07
   1  -5 -21   92.42    6.40
   1  -5 -21   93.23    6.55
   1   5 -21  100.63    6.88
   1   5 -21   96.34    6.38
   1   5 -21  104.53    6.71
   1   5 -21   98.19    6.72
   1  -5 -20    2.63    1.78
   1  -5 -20    1.41    2.07
   1   5 -20    2.23    2.23
   1   5 -20   -0.02    2.02
   1   5 -20   -0.44    1.83
   1   5 -20    2.42    1.81
   1   5 -20    0.25    2.31
   1   5 -20   -0.78    1.95
   1   5 -20   -0.33    2.06
   1   5 -20    2.90    2.53
   1  -5 -20   -2.02    2.29
   1  -5 -20    1.44    2.25
   1   5 -20    3.44    2.35
   1   5 -19  610.84   17.33
   1   5 -19  596.68   17.09
   1  -5 -19  590.54   17.64
   1   5 -19  578.66   17.11
   1   5 -19  584.62   18.29
   1  -5 -19  601.46   18.09
   1   5 -19  558.73   17.07
   1  -5 -19  590.36   17.36
   1   5 -19  587.82   17.91
   1  -5 -19  582.45   16.94
   1   5 -19  598.32   17.09
   1   5 -19  594.80   17.84
   1   5 -19  569.43   17.78
   1  -5 -18  222.24   10.18
   1   5 -18  231.93   10.26
   1   5 -18  217.15    9.37
   1   5 -18  241.42    9.49
   1   5 -18  225.40    9.75
   1   5 -18  225.00   10.12
   1   5 -18  232.99   10.18
   1   5 -18  218.46    9.48
   1  -5 -18  221.23    9.88
   1   5 -18  212.81   10.34
   1   5 -18  227.19    9.56
   1  -5 -18  218.97    9.69
   1  -5 -18  221.73    9.48
   1   5 -18  204.75   17.05
   1   5 -17   18.97    5.55
   1   5 -17   22.65    3.28
   1   5 -17   20.51    3.12
   1   5 -17   21.86    3.12
   1   5 -17   23.22    3.29
  -1   5  17   23.02    6.52
   1   5 -17   18.96    3.00
  -1  -5  17   14.37    5.20
  -1   5  16  124.36   13.33
   1   5 -16  110.44   11.52
  -1  -5  16  107.36   11.69
  -1   5  15  148.35   13.19
   1   5 -15  153.68   13.16
  -1  -5  15  154.86   13.76
  -1   5  15  166.76   14.67
   1   5 -14  204.58   14.53
  -1   5  14  223.04   16.53
  -1   5  14  208.34   15.19
  -1  -5  14  201.87   15.21
  -1   5  13   -0.81    2.30
  -1  -5  13    4.00    2.61
  -1  -5  13   -0.64    2.75
  -1   5  13    2.63    3.22
   1   5 -13    0.95    2.38
  -1  -5  12    6.71    3.07
   1   5 -12   11.31    4.17
  -1   5  12   16.59    4.60
  -1  -5  12   16.23    4.57
  -1   5  12   14.66    4.22
   1   5 -12   17.38    4.21
   1   5 -11    4.42    3.27
   1   5 -11    8.39    3.15
  -1  -5  11    2.78    2.75
  -1  -5  11    7.91    3.60
  -1   5  11    5.12    2.69
  -1   5  11   10.17    4.27
   1   5 -10    5.11    2.85
  -1   5  10    1.75    2.71
  -1  -5  10    0.54    2.12
  -1   5  10    3.94    3.46
   1   5 -10    4.73    2.70
  -1   5   9   47.82    6.81
   1   5  -9   35.12    5.82
  -1  -5   9   30.42    5.39
  -1   5   9   33.72    5.60
  -1  -5   9   34.37    4.25
  -1   5   8  623.67   23.36
  -1  -5   8  604.19   19.24
   1   5  -8  609.02   23.01
   1  -5  -8  592.73   21.62
  -1   5   8  669.52   23.59
  -1  -5   8  644.65   23.48
   1   5  -7  141.20   10.27
  -1  -5   7  141.50    8.61
  -1   5   7  132.42   10.02
   1  -5  -7  147.27    9.88
  -1   5   7  128.84    9.63
  -1   5   6  219.64   12.64
   1   5  -6  199.52   10.72
  -1   5   6  217.46   12.12
   1  -5  -6  198.47   11.47
  -1  -5   6  205.16   10.63
   1   5  -5   32.90    4.21
  -1  -5   5   34.57    4.54
   1  -5  -5   39.81    5.23
  -1   5   5   38.11    5.66
  -1   5   5   42.83    5.19
  -1   5   4    6.06    2.74
   1   5  -4    4.35    1.80
   1   5  -4    7.38    2.02
  -1  -5   4    8.05    2.52
   1  -5  -4    6.22    2.76
  -1   5   4    8.15    3.23
  -1   5   3    1.53    2.00
   1  -5  -3    4.61    3.04
   1   5  -3    3.24    1.47
  -1   5   3    5.90    2.51
   1   5  -3    2.35    1.79
  -1  -5   3    3.42    1.97
   1  -5  -2  450.51   17.14
   1   5  -2  443.46   13.11
  -1   5   2  444.53   13.54
  -1   5   2  416.74   11.56
  -1  -5   2  458.57   16.57
  -1   5   2  448.87   15.34
  -1   5   1   16.44    2.45
   1  -5  -1   14.24    3.28
  -1   5   1   16.19    2.99
   1   5  -1   16.54    2.77
  -1  -5   1   20.11    3.79
  -1   5   1   17.51    2.25
  -1   5   0    1.79    1.38
   1  -5   0   -2.46    2.46
   1   5   0    0.98    1.65
  -1   5   0    0.02    1.23
  -1  -5   0    3.23    2.57
   1  -5   1  563.41   18.99
   1   5   1  555.78   16.33
  -1  -5  -1  549.70   19.10
  -1   5  -1  532.78   15.41
   1   5   1  552.76   18.20
  -1   5  -1  517.98   12.72
   1  -5   2  268.86   12.64
   1   5   2  272.89   12.43
  -1   5  -2  251.33   10.48
  -1   5  -2  259.55    7.38
  -1  -5  -2  278.95   13.25
   1   5   2  277.25   11.34
  -1  -5  -3  226.92   11.99
   1  -5   3  209.79   11.12
  -1   5  -3  213.96   10.00
  -1   5  -3  205.84    6.18
   1   5   3  211.56   10.14
   1   5   3  231.71   11.63
   1   5   4  212.53   10.59
   1   5   4  218.40   11.67
   1  -5   4  197.69   10.86
  -1  -5  -4  212.74   11.90
  -1   5  -4  183.29    6.81
  -1   5  -4  202.31   10.19
  -1   5  -5  394.73   15.39
  -1   5  -5  397.83   11.89
   1  -5   5  399.71   15.91
   1   5   5  402.55   15.66
  -1  -5  -5  405.92   17.03
   1   5   5  430.62   17.30
   1   5   6  413.48   16.92
   1   5   6  452.94   18.24
   1  -5   6  402.28   16.39
  -1   5  -6  412.47   13.12
  -1   5  -6  416.04   16.53
   1   5   6  447.16   17.03
   1  -5   7 1975.84   43.79
  -1   5  -7 1979.70   40.08
  -1   5  -7 1931.12   44.84
   1   5   7 2024.20   45.22
   1   5   7 1927.99   44.82
   1   5   7 2104.72   47.98
   1   5   8  227.39   12.89
   1   5   8  218.29   12.40
   1  -5   8  226.04   11.93
  -1   5  -8  218.08   13.75
  -1   5  -8  212.45   10.48
   1   5   8  226.13   13.52
  -1   5  -8  224.56   13.01
   1  -5   9    8.02    2.83
  -1   5  -9    8.59    2.50
   1   5   9   13.50    4.18
  -1   5  -9    9.97    3.69
   1   5   9   13.80    3.59
   1   5   9    6.47    3.76
  -1   5  -9    5.03    3.50
  -1   5 -10  788.23   24.73
   1   5  10  824.41   29.27
  -1   5 -10  782.86   27.56
   1   5  10  791.83   26.46
  -1   5 -10  856.81   30.20
   1  -5  10  763.22   24.06
  -1   5 -11   24.87    5.18
  -1   5 -11   28.35    4.58
   1   5  11   34.73    5.41
  -1   5 -11   33.44    6.48
   1   5  11   21.40    4.65
  -1   5 -12    4.46    2.86
  -1   5 -12    2.27    2.67
   1  -5  12    5.36    2.49
   1   5  12   -0.32    2.10
  -1   5 -12    2.84    2.03
   1   5  12    4.24    3.10
   1   5  13  118.36   11.70
  -1   5 -13  109.87   11.02
  -1   5 -13  114.55   10.17
  -1   5 -13  126.03   12.52
   1  -5  14    6.49    3.11
   1   5  14    4.06    3.38
   1   5  14    2.15    2.77
  -1   5 -14    3.32    2.35
  -1   5 -15    8.13    3.77
   1   5  15    3.13    3.34
   1  -5  15    2.55    2.44
   1   5  16   52.51    8.71
   1   5  16   42.22    7.27
   1   5  17   65.40    9.20
  -1   5 -17   62.49    4.80
  -1   5 -17   66.03    4.89
  -1   5 -17   63.19    4.82
  -1   5 -17   67.37    4.70
  -1   5 -17   63.12    5.26
  -1  -5 -17   64.25    5.16
  -1  -5 -17   61.23    4.87
  -1  -5 -17   61.00    5.03
  -1   5 -17   62.82    5.25
  -1   5 -17   58.96    4.91
  -1   5 -17   67.46    5.09
  -1   5 -17   65.30    5.07
  -1   5 -17   58.38    4.87
  -1   5 -17   64.99    5.30
   1   5  17   77.65   10.81
  -1  -5 -18   16.38    3.05
  -1   5 -18   16.65    3.10
  -1   5 -18   17.60    3.05
  -1   5 -18   11.23    2.69
  -1   5 -18   13.12    2.61
  -1  -5 -18   15.32    3.02
  -1   5 -18   13.17    2.76
  -1   5 -18   13.13    2.63
  -1   5 -18   11.03    2.36
  -1  -5 -18   15.31    2.82
  -1   5 -18   21.68    3.26
  -1   5 -18   15.07    2.82
  -1   5 -18   14.39    2.72
  -1   5 -19    0.06    1.76
  -1   5 -19    2.59    1.95
  -1  -5 -19    3.67    1.95
  -1   5 -19    4.96    2.18
  -1   5 -19    2.81    2.10
  -1   5 -19    1.60    2.05
  -1  -5 -19    4.28    2.36
  -1   5 -19    0.33    1.71
  -1   5 -19    3.95    2.28
  -1   5 -19    3.14    2.50
  -1   5 -19    1.24    1.70
  -1  -5 -19    5.27    2.36
  -1   5 -19    1.98    2.16
  -1   5 -19    1.79    2.08
  -1   5 -19    1.28    1.77
  -1   5 -20  298.71   12.12
  -1   5 -20  335.35   11.50
  -1   5 -20  295.89   12.12
  -1   5 -20  328.56   11.56
  -1  -5 -20  297.52   11.41
  -1  -5 -20  283.15   11.82
  -1  -5 -20  305.44   12.36
  -1   5 -20  291.89   11.94
  -1   5 -20  287.68   11.79
  -1   5 -20  290.61   11.45
  -1   5 -20  331.63   10.94
  -1  -5 -20  281.23   11.43
  -1   5 -20  300.90   11.91
  -1   5 -20  306.95   12.17
  -1   5 -20  297.88   11.81
  -1   5 -20  307.17   11.71
  -1   5 -20  313.99   11.63
  -1   5 -21    4.21    1.96
  -1  -5 -21    6.46    2.31
  -1   5 -21    3.89    2.12
  -1   5 -21    4.06    2.02
  -1   5 -21    5.00    2.24
  -1  -5 -21    6.69    2.35
  -1   5 -21    1.85    2.20
  -1   5 -21    5.14    2.37
  -1   5 -21    4.65    1.88
  -1   5 -21    5.56    2.39
  -1  -5 -21    2.50    1.75
  -1   5 -21    9.28    2.82
  -1   5 -21    3.20    2.23
  -1   5 -21    6.16    2.23
  -1  -5 -21    2.32    1.94
  -1  -5 -21    1.81    2.06
  -1   5 -22    4.32    2.16
  -1  -5 -22    1.36    2.07
  -1   5 -22    3.05    2.04
  -1   5 -22    3.76    2.52
  -1   5 -22   -0.89    2.30
  -1   5 -22    4.53    2.40
  -1  -5 -22    4.33    2.25
  -1   5 -22    4.56    2.08
  -1  -5 -22    1.36    1.91
  -1   5 -22    2.26    1.99
  -1  -5 -22    5.43    2.26
  -1   5 -22    2.82    1.85
  -1   5 -22    5.31    2.58
  -1   5 -22    0.91    2.00
  -1   5 -22    1.12    1.64
  -1  -5 -22    3.24    2.13
  -1  -5 -23   28.03    3.70
  -1  -5 -23   26.74    3.14
  -1   5 -23   30.11    3.73
  -1   5 -23   26.68    3.74
  -1  -5 -23   33.80    4.32
  -1   5 -23   28.93    3.87
  -1   5 -23   30.02    3.72
  -1  -5 -23   30.30    3.85
  -1   5 -23   27.24    3.43
  -1   5 -23   25.66    3.76
  -1  -5 -23   23.11    3.45
  -1  -5 -23   28.02    3.68
  -1   5 -23   27.72    3.27
  -1   5 -23   29.75    3.63
  -1   5 -23   28.77    4.07
  -1  -5 -24   92.83    6.32
  -1  -5 -24   81.78    5.62
  -1  -5 -24   82.91    5.76
  -1   5 -24   89.77    6.23
  -1  -5 -24   81.86    5.24
  -1   5 -24   89.23    5.80
  -1   5 -24   79.62    5.52
  -1   5 -24   78.98    5.54
  -1  -5 -24   79.62    5.48
  -1  -5 -24   70.24    4.49
  -1   5 -24   77.58    5.02
  -1  -5 -24   75.78    4.80
  -1   5 -24   83.72    6.10
  -1   5 -24   91.83    6.16
  -1   5 -25   27.08    3.20
  -1   5 -25   33.84    3.59
  -1   5 -25   32.53    3.79
  -1   5 -25   35.84    3.89
  -1  -5 -25   36.32    3.78
  -1  -5 -25   28.48    3.31
  -1   5 -25   29.88    3.72
  -1   5 -25   29.96    3.16
  -1  -5 -25   27.91    3.47
  -1  -5 -25   32.78    3.46
  -1  -5 -25   32.91    3.11
  -1   5 -26   17.72    2.91
  -1   5 -26   20.85    2.78
  -1  -5 -26   18.39    2.72
  -1   5 -26   19.66    2.56
  -1   5 -26   17.12    2.36
  -1  -5 -26   21.92    3.02
  -1  -5 -26   23.22    2.85
  -1   5 -26   17.46    2.48
  -1   5 -26   20.26    2.94
  -1   5 -26   18.01    2.88
  -1   5 -27    0.04    1.45
  -1  -5 -27    0.54    1.33
  -1   5 -27   -0.32    1.23
  -1  -5 -27    2.03    1.39
  -1   5 -27    0.17    1.41
  -1   5 -27   -0.57    1.03
  -1  -5 -27    2.15    1.37
  -1   5 -27   -0.03    1.11
  -1   5 -28   32.17    2.40
  -1   5 -28   38.35    3.12
  -1   5 -28   37.40    3.16
  -1   5 -28   33.57    2.67
  -1   5 -28   36.94    2.96
  -1  -5 -28   37.15    3.01
  -1  -5 -28   35.97    2.84
  -1  -5 -28   35.29    2.83
  -1  -5 -29    6.49    1.35
  -1   5 -29    6.04    1.23
  -1   5 -29    7.77    1.44
  -1  -5 -29    7.33    1.45
   1  -6 -29    1.74    1.00
   1   6 -29    0.01    0.91
   1   6 -29    1.24    0.87
   1  -6 -29    0.64    0.73
   1  -6 -29   -1.42    0.93
   1  -6 -28   -1.52    1.31
   1   6 -28    0.20    0.95
   1  -6 -28    0.65    1.19
   1   6 -28    0.20    1.11
   1   6 -28   -0.54    1.07
   1  -6 -28    1.02    1.20
   1   6 -28    0.41    1.07
   1   6 -28    0.30    1.21
   1   6 -27   95.86    4.95
   1  -6 -27   94.57    4.88
   1   6 -27   90.94    5.08
   1  -6 -27   99.11    4.99
   1  -6 -27   92.40    5.06
   1   6 -27   91.14    4.99
   1   6 -27  104.09    5.47
   1  -6 -27   87.37    4.40
   1  -6 -26   65.92    4.62
   1  -6 -26   63.47    4.32
   1  -6 -26   67.42    4.68
   1  -6 -26   66.14    4.24
   1   6 -26   72.13    4.97
   1   6 -26   69.92    4.57
   1  -6 -26   71.04    4.59
   1   6 -26   71.11    4.61
   1   6 -26   66.87    4.62
   1   6 -26   64.76    4.66
   1   6 -26   69.51    4.83
   1   6 -25    1.03    1.74
   1   6 -25    3.52    1.60
   1  -6 -25   -2.43    1.92
   1  -6 -25    3.24    1.72
   1   6 -25    3.29    1.85
   1   6 -25    0.69    1.63
   1   6 -25    2.50    1.91
   1  -6 -25    1.23    1.62
   1   6 -25    4.02    1.82
   1  -6 -25    0.71    1.85
   1   6 -25   -1.33    1.55
   1   6 -24    2.65    2.02
   1   6 -24    2.52    1.97
   1   6 -24   -1.95    1.77
   1  -6 -24   -0.72    1.84
   1  -6 -24   -1.38    2.03
   1  -6 -24   -0.29    1.96
   1   6 -24    0.52    1.68
   1   6 -24    1.19    1.94
   1  -6 -24    0.78    1.59
   1   6 -24    0.98    1.68
   1  -6 -24    0.92    1.72
   1   6 -24    2.18    1.66
   1   6 -24    3.33    2.15
   1   6 -23   30.49    3.64
   1   6 -23   29.35    3.83
   1   6 -23   30.84    3.74
   1   6 -23   31.83    4.10
   1  -6 -23   27.47    3.45
   1  -6 -23   30.38    3.65
   1   6 -23   27.30    3.69
   1  -6 -23   32.48    3.82
   1   6 -23   33.48    3.98
   1  -6 -23   35.92    4.17
   1   6 -23   26.38    3.83
   1   6 -23   32.29    3.62
   1   6 -22    3.38    2.52
   1   6 -22    2.00    1.88
   1   6 -22    1.55    2.00
   1   6 -22    1.51    1.98
   1  -6 -22    2.89    2.12
   1  -6 -22    2.40    1.84
   1  -6 -22    2.30    2.02
   1   6 -22    5.07    2.73
   1   6 -22   -0.02    1.71
   1   6 -22   -0.04    1.58
   1   6 -22    3.27    2.28
   1  -6 -21   13.57    2.93
   1   6 -21   10.08    2.58
   1  -6 -21   14.04    2.94
   1   6 -21    9.71    2.92
   1   6 -21   11.54    3.14
   1  -6 -21    8.81    2.53
   1  -6 -21   14.21    2.96
   1   6 -21   11.71    2.51
   1   6 -21    8.85    2.78
   1   6 -21   14.05    2.73
   1   6 -21   11.02    2.68
   1   6 -21    9.04    2.54
   1   6 -20  292.47   11.68
   1   6 -20  316.54   11.90
   1  -6 -20  294.61   12.22
   1   6 -20  296.55   11.89
   1   6 -20  305.15   12.54
   1   6 -20  296.70   12.63
   1  -6 -20  290.87   11.33
   1  -6 -20  299.98   11.66
   1   6 -20  296.84   11.41
   1  -6 -20  285.49   11.79
   1   6 -20  306.30   12.43
   1   6 -20  308.29   11.90
   1   6 -20  299.73   11.90
   1   6 -19  200.19    9.82
   1   6 -19  185.56    9.41
   1  -6 -19  168.09    8.45
   1   6 -19  194.75    9.22
   1   6 -19  193.84   10.12
   1   6 -19  194.27    8.90
   1  -6 -19  173.42    9.30
   1   6 -19  186.83    9.01
   1  -6 -19  188.69    9.01
   1   6 -19  193.34    9.35
   1   6 -19  174.73    8.82
   1  -6 -19  186.86    9.16
   1   6 -18   18.96    3.20
   1  -6 -18   19.89    3.17
   1   6 -18   22.67    3.56
   1   6 -18   24.74    3.55
   1  -6 -18   22.73    3.18
   1  -6 -18   22.90    3.63
   1   6 -18   19.71    3.44
   1   6 -18   22.81    3.35
   1  -6 -18   25.42    3.36
   1   6 -18   26.62    3.59
   1   6 -18   21.30    3.43
   1   6 -18   23.12    3.16
   1  -6 -17  160.00    7.86
   1  -6 -17  168.27    8.87
   1   6 -17  176.39    8.92
   1   6 -17  168.12    8.03
   1   6 -17  177.69    8.76
   1   6 -17  179.95    8.34
   1   6 -17  169.88    9.28
   1  -6 -17  163.36    8.12
   1  -6 -17  159.93    8.24
   1   6 -17  166.72    8.20
  -1  -6  17  162.61   15.57
   1   6 -16  239.20    9.39
   1   6 -16  214.17    9.62
   1   6 -16  230.13    9.29
   1   6 -16  222.56    9.82
   1   6 -16  224.71   10.53
   1  -6 -16  210.26    9.34
   1   6 -16  226.66   10.02
  -1   6  16  238.48   18.87
   1   6 -16  225.09    9.49
   1  -6 -16  223.85   10.11
  -1  -6  16  213.17   17.55
  -1  -6  15  232.54   17.83
  -1   6  15  209.18   16.33
  -1   6  15  251.51   18.83
  -1  -6  14  890.47   35.71
  -1   6  14  888.70   35.89
  -1   6  14  867.56   34.29
   1   6 -13  271.45   18.81
  -1   6  13  291.75   19.04
  -1  -6  13  253.30   16.94
  -1  -6  13  286.76   19.08
  -1   6  13  275.28   17.99
  -1   6  12  113.29   11.28
  -1  -6  12  110.47   11.57
  -1   6  12  119.86   11.71
   1   6 -12  126.58   12.16
  -1  -6  12  115.54   11.19
   1   6 -12  114.21    9.95
  -1   6  11  188.65   14.17
   1   6 -11  179.36   14.25
  -1  -6  11  187.81   14.59
  -1   6  11  200.60   14.74
   1   6 -11  162.63   11.42
  -1  -6  11  170.01   13.37
  -1   6  10   53.18    7.28
   1   6 -10   58.80    8.21
   1   6 -10   65.44    6.82
  -1   6  10   74.36    8.47
  -1  -6  10   64.57    8.00
   1   6  -9   43.79    6.95
   1  -6  -9   45.03    6.56
  -1   6   9   42.35    6.64
  -1  -6   9   39.70    6.67
  -1   6   9   44.64    6.81
   1   6  -8  489.08   21.63
  -1   6   8  468.49   21.47
   1  -6  -8  489.97   20.74
  -1  -6   8  505.39   22.25
  -1  -6   8  462.34   18.25
  -1   6   8  494.83   21.41
   1  -6  -7    4.23    2.68
  -1   6   7    6.91    3.77
   1   6  -7    5.70    3.51
  -1  -6   7    7.83    2.88
  -1   6   7    4.53    3.60
  -1  -6   6  356.58   15.93
  -1   6   6  372.33   18.31
   1  -6  -6  396.27   17.98
  -1   6   6  392.32   17.65
   1  -6  -5  186.16   12.23
  -1   6   5  165.59   11.75
  -1  -6   5  167.78   10.87
  -1   6   5  170.96    9.91
  -1   6   5  173.86   11.22
  -1   6   4 1003.88   28.65
  -1   6   4 1011.08   26.10
   1   6  -4  924.26   22.42
   1  -6  -4 1011.94   30.07
  -1  -6   4  975.38   28.48
  -1   6   3  108.52    7.07
  -1  -6   3  104.37    8.56
  -1   6   3  110.84    8.32
   1   6  -3  105.45    6.45
   1  -6  -3  127.01    9.68
   1   6  -2  107.17    6.51
   1  -6  -2  105.25    9.00
  -1   6   2  103.48    6.58
  -1   6   2  109.94    8.05
  -1  -6   2  106.16    8.78
  -1   6   1  122.18    6.44
  -1  -6   1  140.24    9.97
  -1   6   1  132.66    8.55
  -1   6   1  134.59    7.13
   1   6  -1  127.23    7.26
   1  -6  -1  131.83    9.85
  -1   6   0    2.63    1.73
  -1  -6   0   -1.50    3.09
   1  -6   0   -0.62    2.89
   1   6   0    0.45    1.87
  -1   6   0    1.00    1.36
  -1  -6  -1  354.62   16.31
   1   6   1  361.08   13.60
   1  -6   1  365.76   16.59
  -1   6  -1  336.82   12.55
   1  -6   2    0.78    3.05
  -1   6  -2    2.69    1.95
   1   6   2    4.64    2.75
   1   6   2    2.35    2.27
  -1  -6  -2    0.94    2.36
   1   6   3    4.93    2.88
   1   6   3    3.85    2.24
   1  -6   3   -1.33    3.05
  -1  -6  -3    0.50    2.53
  -1   6  -3    1.53    2.21
   1   6   4  442.71   16.91
  -1   6  -4  413.97   16.23
   1  -6   4  422.66   18.22
  -1  -6  -4  440.27   19.15
   1   6   4  456.36   18.77
   1   6   5    8.96    2.89
  -1   6  -5   14.42    3.56
   1   6   5    8.09    3.28
  -1  -6  -5   12.42    3.79
   1  -6   5   10.39    3.52
   1  -6   6   97.33    8.56
  -1   6  -6   94.87    8.05
   1   6   6  105.83    8.63
   1   6   6   99.73    9.16
   1  -6   7  208.12   12.48
   1   6   7  212.42   13.80
   1   6   7  235.26   13.43
  -1   6  -7  219.78   12.87
   1   6   8 1315.14   36.45
  -1   6  -8 1182.29   35.14
   1   6   8 1323.53   38.44
  -1   6  -8 1292.38   39.08
   1  -6   8 1266.81   35.00
   1   6   9   53.64    7.35
   1  -6   9   58.14    6.57
   1   6   9   52.82    7.04
  -1   6  -9   41.24    6.42
  -1   6  -9   52.55    7.40
   1   6  10    0.22    2.24
   1  -6  10    1.45    1.96
   1   6  10    4.51    3.52
  -1   6 -10    4.27    3.37
  -1   6 -10    5.07    3.69
   1   6  10    4.88    3.79
   1   6  11    3.99    3.43
  -1   6 -11    2.16    2.60
   1   6  11    1.06    1.99
  -1   6 -11    7.24    3.87
   1   6  11    4.28    3.04
  -1   6 -12  415.97   23.19
  -1   6 -12  410.52   21.61
   1  -6  12  388.29   20.50
   1   6  12  415.90   22.43
   1   6  12  419.11   21.43
   1   6  13   58.16    9.04
  -1   6 -13   44.58    7.83
   1   6  13   57.16    8.34
   1  -6  14  122.00   12.71
   1   6  14  129.86   12.66
  -1   6 -14  110.80   12.53
   1   6  14  106.52   12.09
   1   6  15   69.35   10.21
   1   6  15   64.20    9.45
   1  -6  15   48.25    8.26
  -1   6 -16   15.56    3.01
  -1   6 -16   10.85    2.23
  -1   6 -16   15.32    2.94
   1   6  16    9.91    4.36
  -1   6 -16   19.35    3.15
  -1   6 -16   11.91    2.47
  -1   6 -16   13.20    2.72
  -1   6 -16    8.10    2.22
  -1   6 -16   18.30    3.12
  -1  -6 -16   16.81    2.82
  -1  -6 -16   13.28    2.62
  -1   6 -16   12.85    2.97
  -1  -6 -16   18.40    3.03
  -1  -6 -16   16.81    3.14
  -1   6 -16   17.61    2.90
   1  -6  16   16.97    5.99
  -1   6 -16   20.78    3.16
   1   6  16   18.45    5.45
  -1   6 -17   47.93    4.43
  -1  -6 -17   41.30    4.30
  -1  -6 -17   43.93    4.47
  -1   6 -17   43.70    4.64
  -1   6 -17   40.12    4.45
  -1   6 -17   43.08    4.17
  -1   6 -17   45.36    4.61
  -1   6 -17   37.37    3.79
  -1   6 -17   42.13    4.54
  -1   6 -17   44.83    4.34
  -1   6 -17   39.05    4.25
  -1  -6 -17   46.26    4.34
  -1  -6 -17   35.07    3.96
  -1   6 -17   44.92    4.20
  -1   6 -18   86.96    6.02
  -1  -6 -18   76.32    5.71
  -1   6 -18   75.94    5.57
  -1  -6 -18   86.77    6.33
  -1   6 -18   92.71    6.06
  -1   6 -18   87.31    5.88
  -1   6 -18   81.35    5.95
  -1   6 -18   76.11    5.69
  -1   6 -18   81.66    6.30
  -1   6 -18   85.02    5.84
  -1  -6 -18   81.39    6.08
  -1   6 -18   81.57    6.17
  -1   6 -18   79.61    6.12
  -1   6 -19   -0.98    1.60
  -1   6 -19   -1.56    2.10
  -1   6 -19   -2.74    2.23
  -1  -6 -19   -0.77    1.62
  -1   6 -19    5.40    2.45
  -1  -6 -19   -1.05    1.87
  -1   6 -19   -1.95    2.51
  -1   6 -19    1.95    1.64
  -1  -6 -19    0.31    2.13
  -1  -6 -19    0.53    1.88
  -1  -6 -19   -1.23    1.67
  -1   6 -19   -0.10    1.79
  -1   6 -19    4.81    2.35
  -1   6 -19   -0.27    1.79
  -1   6 -19   -0.57    1.91
  -1   6 -20    1.38    1.86
  -1  -6 -20    1.02    1.52
  -1   6 -20    2.85    1.99
  -1  -6 -20   -2.32    2.24
  -1   6 -20   -0.44    1.81
  -1   6 -20   -0.45    1.47
  -1   6 -20   -1.00    2.31
  -1  -6 -20    1.87    1.84
  -1   6 -20    1.91    1.94
  -1  -6 -20    1.95    1.88
  -1   6 -20   -0.95    1.59
  -1   6 -20    1.75    1.92
  -1   6 -20   -3.46    2.72
  -1   6 -20    2.96    2.41
  -1   6 -21    5.19    2.19
  -1   6 -21    3.23    2.68
  -1  -6 -21    4.93    1.97
  -1   6 -21    5.04    2.00
  -1   6 -21    4.36    2.16
  -1   6 -21    8.50    2.84
  -1  -6 -21   10.15    2.79
  -1   6 -21    7.25    2.28
  -1   6 -21    6.00    2.74
  -1   6 -21    6.67    2.24
  -1   6 -21    6.21    2.30
  -1   6 -21    5.81    1.84
  -1   6 -21    7.92    2.53
  -1  -6 -21    5.87    2.34
  -1  -6 -21   10.68    2.77
  -1   6 -22   23.52    3.32
  -1   6 -22   28.33    3.45
  -1   6 -22   27.76    3.60
  -1  -6 -22   31.05    3.92
  -1   6 -22   29.47    3.91
  -1   6 -22   29.24    3.78
  -1  -6 -22   28.43    3.77
  -1   6 -22   24.48    3.69
  -1  -6 -22   32.15    3.90
  -1   6 -22   29.78    3.53
  -1  -6 -22   30.68    3.60
  -1   6 -22   25.60    3.54
  -1   6 -22   23.61    3.50
  -1   6 -23  174.48    8.53
  -1   6 -23  173.64    8.26
  -1   6 -23  158.28    7.65
  -1   6 -23  167.34    8.38
  -1   6 -23  154.62    7.93
  -1  -6 -23  146.65    7.36
  -1   6 -23  158.03    8.01
  -1   6 -23  175.92    8.80
  -1  -6 -23  158.79    8.22
  -1   6 -23  166.26    8.08
  -1  -6 -23  162.41    8.29
  -1  -6 -23  144.06    7.45
  -1  -6 -23  157.97    7.92
  -1  -6 -24    1.57    1.69
  -1   6 -24    1.71    1.94
  -1  -6 -24   -1.90    2.23
  -1   6 -24    3.55    2.00
  -1  -6 -24    0.56    1.52
  -1   6 -24    1.72    1.57
  -1  -6 -24    4.84    1.77
  -1   6 -24    3.11    2.47
  -1   6 -24    2.19    2.04
  -1   6 -24    1.30    1.42
  -1  -6 -25    5.14    1.61
  -1   6 -25    7.43    1.76
  -1   6 -25   12.38    2.42
  -1  -6 -25    6.08    1.75
  -1   6 -25    6.32    1.60
  -1  -6 -25    7.08    2.10
  -1   6 -25    7.36    2.10
  -1   6 -25    7.66    2.14
  -1  -6 -25    7.17    2.15
  -1  -6 -26    7.99    1.61
  -1   6 -26    5.44    1.54
  -1   6 -26    6.24    1.63
  -1  -6 -26    5.37    1.73
  -1  -6 -26    4.78    1.70
  -1   6 -26    7.45    1.94
  -1   6 -26    5.13    2.00
  -1   6 -26    7.11    1.62
  -1  -6 -26    6.67    1.71
  -1   6 -26    9.32    2.16
  -1  -6 -27    2.91    1.23
  -1   6 -27   -0.59    1.05
  -1  -6 -27    2.65    1.36
  -1   6 -27    2.61    1.35
  -1  -6 -27    2.13    1.24
  -1   6 -27    1.15    1.28
  -1   6 -28    7.04    1.55
  -1  -6 -28    5.03    1.36
  -1   6 -28    5.38    1.15
  -1  -6 -28    4.63    1.25
  -1   6 -28    2.36    1.30
  -1  -6 -28    4.56    1.21
   1   7 -28   28.29    2.44
   1  -7 -28   22.27    2.10
   1  -7 -28   24.00    1.98
   1   7 -28   27.22    2.26
   1   7 -27   31.22    2.74
   1   7 -27   32.77    2.58
   1   7 -27   31.99    2.57
   1  -7 -27   30.44    2.44
   1   7 -27   32.19    2.98
   1  -7 -27   36.69    3.04
   1  -7 -27   33.39    2.71
   1  -7 -27   33.49    2.58
   1   7 -27   42.35    3.18
   1   7 -26    1.86    1.48
   1  -7 -26    1.63    1.31
   1   7 -26    1.02    1.36
   1   7 -26    2.85    1.51
   1   7 -26    1.85    1.40
   1   7 -26    2.70    1.43
   1  -7 -26    2.79    1.51
   1  -7 -26    2.69    1.25
   1  -7 -26    3.45    1.31
   1   7 -26    0.61    1.21
   1   7 -25    1.32    1.51
   1   7 -25    1.85    1.18
   1   7 -25    1.24    1.56
   1   7 -25    1.55    1.43
   1   7 -25    1.33    1.56
   1  -7 -25    1.64    1.76
   1   7 -25    0.42    1.66
   1   7 -25    0.18    1.61
   1  -7 -25    1.37    1.58
   1  -7 -25    0.79    1.44
   1  -7 -24   16.41    2.78
   1   7 -24   13.70    2.64
   1  -7 -24   20.10    2.70
   1   7 -24   14.70    2.62
   1   7 -24   14.44    2.72
   1   7 -24   14.57    2.51
   1   7 -24   15.75    2.74
   1   7 -24   17.14    2.36
   1   7 -24   16.03    2.57
   1  -7 -24   17.18    2.66
   1   7 -24   15.22    2.66
   1   7 -23    0.35    1.64
   1  -7 -23   -0.73    1.44
   1  -7 -23   -3.26    2.15
   1   7 -23   -0.68    1.89
   1   7 -23   -0.13    1.69
   1   7 -23   -0.77    1.45
   1  -7 -23   -1.16    1.63
   1   7 -23    1.54    1.64
   1  -7 -23   -1.24    1.88
   1   7 -23    2.06    2.01
   1   7 -23   -0.11    1.93
   1   7 -22    4.73    2.18
   1   7 -22    3.39    1.93
   1   7 -22    4.87    1.80
   1  -7 -22    4.82    2.02
   1   7 -22    1.95    2.40
   1  -7 -22    6.63    2.14
   1   7 -22    2.34    1.82
   1   7 -22    2.56    2.06
   1  -7 -22    2.73    2.30
   1  -7 -22    4.62    1.92
   1   7 -22    3.35    2.23
   1  -7 -22    3.16    1.77
   1   7 -22    4.83    2.21
   1   7 -21    4.00    1.91
   1   7 -21    4.74    2.20
   1   7 -21   -0.29    2.10
   1   7 -21    0.23    2.09
   1   7 -21    4.84    2.13
   1  -7 -21   -1.37    1.87
   1  -7 -21    1.30    1.83
   1   7 -21    4.13    2.54
   1   7 -21    1.38    1.86
   1  -7 -21    0.04    1.71
   1  -7 -20   52.34    4.52
   1   7 -20   52.94    4.98
   1   7 -20   52.54    4.79
   1   7 -20   56.28    5.11
   1   7 -20   57.09    5.59
   1   7 -20   57.32    5.37
   1   7 -20   55.85    5.30
   1  -7 -20   53.09    4.87
   1   7 -20   58.06    5.18
   1  -7 -20   49.13    4.96
   1   7 -20   55.25    4.70
   1   7 -19  131.19    7.66
   1  -7 -19  132.93    7.25
   1   7 -19  143.69    8.14
   1   7 -19  139.06    7.31
   1   7 -19  141.01    8.66
   1   7 -19  131.19    7.88
   1  -7 -19  128.43    7.61
   1   7 -19  141.33    8.17
   1   7 -19  140.69    7.73
   1  -7 -19  146.13    8.44
   1   7 -19  136.26    7.71
   1   7 -18   12.76    2.47
   1   7 -18    7.72    2.49
   1  -7 -18    8.73    2.27
   1   7 -18   13.58    3.23
   1   7 -18   13.95    2.81
   1  -7 -18   14.11    2.93
   1  -7 -18    6.80    2.52
   1   7 -18   10.27    2.25
   1   7 -18   11.59    2.92
   1   7 -18   11.26    2.99
   1   7 -18   13.37    2.86
   1   7 -18   13.44    3.03
   1  -7 -17   11.76    2.95
   1   7 -17    5.44    1.76
   1   7 -17    7.41    2.52
   1   7 -17    6.47    2.76
   1  -7 -17    4.12    1.70
   1   7 -17    7.25    2.12
   1   7 -17    9.12    2.06
   1   7 -17    5.19    2.22
   1  -7 -17   10.69    2.62
   1   7 -17    8.07    2.60
   1  -7 -16   53.77    5.10
   1   7 -16   44.13    4.14
   1  -7 -16   43.00    3.95
   1  -7 -16   45.15    4.48
   1   7 -16   44.92    4.99
   1   7 -16   47.39    4.86
   1   7 -16   43.16    3.94
   1   7 -16   41.89    4.17
   1   7 -16   45.26    4.55
   1   7 -16   40.77    4.35
   1   7 -15   29.03    3.76
   1  -7 -15   23.25    2.91
  -1   7  15   35.87    7.38
   1   7 -15   28.18    4.05
   1   7 -15   25.86    3.30
   1   7 -15   25.53    3.33
   1  -7 -15   33.54    3.68
   1   7 -15   27.09    3.32
  -1  -7  15   38.46    8.18
   1  -7 -15   30.16    3.88
  -1  -7  14  215.96   17.90
  -1   7  14  213.12   17.63
  -1   7  14  250.04   17.90
  -1   7  14  207.66   16.73
  -1   7  13  163.19   14.45
  -1   7  13  147.84   14.37
  -1   7  13  161.82   13.96
  -1  -7  13  141.17   14.27
   1   7 -13  143.73   14.06
  -1  -7  13  125.32   12.93
  -1   7  12   82.62   10.34
  -1   7  12   75.00    9.39
  -1  -7  12   72.36   10.08
   1   7 -12   81.73   10.58
  -1   7  12   85.80   10.50
  -1  -7  12   77.62   10.14
   1   7 -11   15.26    5.03
  -1  -7  11   14.49    4.88
  -1  -7  11   15.95    4.80
  -1   7  11   15.23    4.63
  -1   7  11   16.86    5.08
  -1   7  11   21.18    5.38
  -1  -7  10    3.81    3.72
  -1   7  10    0.91    2.51
   1   7 -10    0.94    2.27
  -1   7  10    2.45    2.94
  -1  -7  10    0.98    2.59
  -1   7  10    4.95    3.49
  -1   7   9   84.07    8.65
  -1   7   9   89.85   10.00
  -1  -7   9   95.51   10.80
  -1   7   9   91.53    9.94
   1   7  -9   83.51   10.03
   1  -7  -8  377.32   19.72
  -1  -7   8  372.50   17.77
  -1  -7   8  387.73   20.99
  -1   7   8  400.47   20.24
   1   7  -8  402.11   20.85
  -1   7   8  388.36   18.28
  -1   7   7  698.29   26.74
  -1   7   7  698.48   24.51
  -1  -7   7  691.46   25.01
   1  -7  -7  661.36   26.87
  -1  -7   7  680.26   28.10
   1  -7  -6  172.31   12.75
  -1  -7   6  172.27   11.93
  -1   7   6  167.19   12.19
  -1   7   6  169.96   10.98
  -1  -7   5  957.77   30.67
   1  -7  -5 1028.03   33.18
  -1   7   5  926.54   27.46
  -1   7   5  996.43   31.12
  -1  -7   4  219.53   13.58
  -1   7   4  233.73   13.57
  -1   7   4  227.38   11.73
   1  -7  -4  245.93   15.00
  -1   7   3  100.90    8.81
  -1   7   3   99.48    7.31
  -1  -7   3   91.22    8.94
   1  -7  -3  103.73    9.74
  -1   7   2    4.78    2.31
   1  -7  -2    9.52    3.75
  -1  -7   2    9.76    3.76
  -1   7   2    5.13    2.38
   1   7  -1  311.66   12.84
   1  -7  -1  330.37   17.37
  -1  -7   1  360.64   17.69
   1  -7   0   -0.93    3.41
  -1  -7   0    3.08    2.65
   1   7   0    0.21    2.02
  -1  -7  -1  234.51   14.42
   1  -7   1  231.93   14.17
   1   7   1  210.47   10.96
   1  -7   2   95.84    9.17
  -1   7  -2   86.82    6.71
   1   7   2   89.49    7.41
  -1  -7  -2   95.62    9.33
   1   7   3   14.85    3.21
   1  -7   3   13.98    4.07
  -1   7  -3    8.48    2.79
  -1  -7  -3   20.25    4.90
   1  -7   4   71.66    8.13
  -1  -7  -4   76.09    8.75
  -1   7  -4   60.25    6.11
   1   7   4   66.73    6.72
   1   7   4   66.62    7.80
   1   7   5   60.89    7.54
  -1   7  -5   53.82    6.25
  -1  -7  -5   64.03    8.13
   1  -7   5   66.54    7.93
   1   7   5   66.83    7.18
  -1   7  -6  312.97   15.78
   1   7   6  334.48   16.61
   1   7   6  337.78   18.25
   1  -7   6  330.76   17.43
   1   7   7  137.89   11.77
   1  -7   7  138.46   11.25
   1   7   7  151.84   11.28
  -1   7  -7  138.20   10.63
  -1   7  -8   16.91    4.84
  -1   7  -8   32.34    6.46
   1   7   8   19.13    4.88
   1   7   8   28.12    5.23
   1  -7   8   26.49    5.08
   1   7   9  115.98   11.53
   1  -7   9   94.49    9.12
   1   7   9  116.83   10.74
  -1   7  -9   89.81    9.19
  -1   7  -9  126.47   12.24
   1   7  10  160.73   13.01
  -1   7 -10  157.16   12.76
   1   7  10  163.57   13.89
  -1   7 -10  162.28   14.30
   1  -7  11  474.31   24.27
  -1   7 -11  446.72   22.90
  -1   7 -11  480.82   25.62
   1   7  11  488.22   23.64
   1   7  11  450.42   24.22
   1   7  12   -0.65    2.79
   1   7  12    4.08    4.39
  -1   7 -12    1.87    2.73
   1  -7  12   -2.45    2.61
   1   7  13   91.76   11.27
  -1   7 -13   89.57   11.58
   1   7  13   87.49   10.72
   1   7  14  133.67   14.16
  -1   7 -14  116.53    7.04
   1   7  14  129.06   13.07
  -1   7 -14  126.18    6.88
   1  -7  14  124.15   13.61
  -1   7 -14  126.40   13.88
  -1   7 -14  142.27    7.01
  -1   7 -14  135.90    7.55
  -1   7 -15   12.74    2.86
  -1   7 -15   14.64    2.89
  -1   7 -15   11.87    2.72
  -1   7 -15   15.32    2.91
  -1   7 -15   11.55    2.89
  -1   7 -15   13.16    2.67
  -1   7 -15   14.98    3.13
  -1  -7 -15   18.66    2.81
   1  -7  15   20.91    5.40
  -1   7 -15   12.83    2.71
  -1  -7 -15   10.39    2.45
  -1  -7 -15   14.18    2.97
  -1   7 -16  203.41   10.17
  -1   7 -16  205.70    9.60
  -1   7 -16  200.44    9.16
  -1  -7 -16  198.98    8.84
  -1  -7 -16  210.31    9.57
  -1   7 -16  202.51    9.50
  -1   7 -16  202.70    9.70
  -1   7 -16  197.16    8.89
  -1   7 -16  210.09    8.90
  -1  -7 -16  206.93    9.69
  -1   7 -16  193.76    9.52
  -1   7 -17   -0.97    1.70
  -1  -7 -17    3.81    1.91
  -1  -7 -17   -1.95    1.87
  -1   7 -17   -1.17    2.51
  -1   7 -17   -1.04    1.71
  -1   7 -17   -1.38    2.30
  -1  -7 -17    1.07    1.90
  -1   7 -17   -1.00    1.80
  -1  -7 -17   -1.08    1.72
  -1   7 -17    3.25    2.10
  -1   7 -17   -0.87    1.90
  -1   7 -17    1.73    1.77
  -1   7 -18   -0.95    2.11
  -1  -7 -18    0.22    1.56
  -1   7 -18    2.10    2.16
  -1   7 -18    2.24    2.74
  -1  -7 -18   -0.26    1.79
  -1  -7 -18   -1.58    2.04
  -1   7 -18    4.63    2.37
  -1   7 -18    0.76    2.13
  -1   7 -18    2.25    2.33
  -1   7 -18    0.26    1.90
  -1  -7 -19   25.40    3.94
  -1   7 -19   29.53    4.16
  -1   7 -19   29.18    3.78
  -1  -7 -19   34.21    4.07
  -1   7 -19   29.50    3.99
  -1  -7 -19   23.04    3.04
  -1  -7 -19   28.08    3.63
  -1   7 -19   28.16    3.61
  -1   7 -19   32.91    4.33
  -1   7 -20   29.31    3.81
  -1   7 -20   23.28    3.61
  -1  -7 -20   23.83    3.36
  -1  -7 -20   27.25    3.80
  -1   7 -20   28.42    3.77
  -1   7 -20   17.51    2.61
  -1   7 -20   24.56    3.62
  -1   7 -20   27.70    3.77
  -1   7 -20   25.66    3.67
  -1  -7 -20   25.52    3.10
  -1   7 -20   26.51    3.73
  -1  -7 -20   22.83    3.38
  -1   7 -21  277.45   11.20
  -1   7 -21  272.75   11.11
  -1   7 -21  270.81   11.14
  -1   7 -21  259.31   11.00
  -1  -7 -21  261.66   10.38
  -1   7 -21  276.02   10.94
  -1   7 -21  254.62   10.82
  -1   7 -21  265.36   11.30
  -1   7 -21  280.73   10.87
  -1   7 -21  265.93   10.08
  -1  -7 -21  247.98    9.67
  -1  -7 -21  269.96   11.15
  -1   7 -22   19.30    3.11
  -1  -7 -22   16.12    2.76
  -1   7 -22   10.38    2.95
  -1  -7 -22   10.51    2.65
  -1   7 -22   12.66    2.74
  -1   7 -22   13.12    2.33
  -1   7 -22   16.03    3.06
  -1   7 -22   14.66    3.00
  -1   7 -22   11.89    2.71
  -1  -7 -22   10.52    2.40
  -1   7 -22   12.56    2.74
  -1  -7 -23   52.07    4.33
  -1   7 -23   54.73    4.88
  -1  -7 -23   60.29    4.72
  -1   7 -23   62.80    4.99
  -1  -7 -23   56.65    4.98
  -1   7 -23   51.91    4.52
  -1  -7 -23   50.03    4.35
  -1   7 -23   50.02    3.97
  -1  -7 -23   49.16    3.88
  -1   7 -23   46.83    4.21
  -1   7 -23   51.73    4.69
  -1   7 -24    8.07    2.29
  -1   7 -24   10.99    2.51
  -1   7 -24    4.61    1.80
  -1  -7 -24    6.21    2.34
  -1   7 -24    5.34    1.99
  -1  -7 -24    4.79    1.87
  -1   7 -24    7.06    1.69
  -1   7 -24    5.00    1.69
  -1  -7 -24    4.28    1.44
  -1  -7 -24    6.36    1.84
  -1  -7 -24    5.60    1.98
  -1   7 -25    0.43    1.02
  -1  -7 -25   -1.90    1.88
  -1  -7 -25    1.90    1.42
  -1  -7 -25    1.16    1.16
  -1   7 -25    3.07    1.61
  -1   7 -25    0.57    1.46
  -1   7 -25    1.56    1.59
  -1   7 -25   -0.60    1.30
  -1  -7 -25    2.13    1.30
  -1   7 -26    8.74    1.52
  -1  -7 -26    9.48    1.66
  -1   7 -26   12.99    2.19
  -1  -7 -26    9.03    1.90
  -1  -7 -26   10.15    1.72
  -1   7 -26   11.70    2.01
  -1  -7 -26   13.37    2.16
  -1   7 -26   10.52    2.05
  -1  -7 -27    8.91    1.59
  -1   7 -27    8.54    1.55
  -1   7 -27    6.93    1.54
  -1  -7 -27    5.56    1.17
  -1  -7 -27    7.15    1.42
  -1   7 -28    3.41    1.09
  -1  -7 -28    5.59    1.27
   1   8 -27   13.77    1.74
   1  -8 -27   15.32    1.88
   1   8 -27   19.44    1.99
   1   8 -26    1.16    1.08
   1   8 -26    2.29    1.07
   1  -8 -26    3.97    1.10
   1   8 -26    3.01    1.31
   1   8 -26    4.15    1.50
   1  -8 -26    7.87    1.89
   1  -8 -26    5.51    1.44
   1   8 -26    2.21    1.34
   1  -8 -26    1.02    0.91
   1   8 -25   43.79    3.60
   1   8 -25   45.15    3.07
   1   8 -25   44.00    3.59
   1  -8 -25   41.57    2.98
   1   8 -25   45.78    3.66
   1   8 -25   45.04    3.50
   1   8 -25   41.49    3.33
   1  -8 -25   44.51    3.23
   1  -8 -25   40.02    3.11
   1   8 -25   52.65    3.88
   1  -8 -25   46.66    3.54
   1  -8 -25   46.92    3.73
   1   8 -24    3.64    1.82
   1  -8 -24    0.23    1.12
   1   8 -24   -0.24    1.54
   1  -8 -24   -0.61    1.22
   1   8 -24    1.28    1.52
   1  -8 -24    2.81    1.78
   1   8 -24    3.40    1.79
   1   8 -24    1.92    1.71
   1   8 -24    1.16    1.07
   1   8 -24    1.08    1.41
   1   8 -23    5.57    2.01
   1   8 -23    3.23    1.80
   1  -8 -23    8.24    2.22
   1   8 -23    4.95    2.18
   1   8 -23    3.01    1.90
   1   8 -23    9.12    2.05
   1  -8 -23    3.93    1.53
   1  -8 -23    5.43    1.64
   1   8 -23    4.41    1.39
   1   8 -23    4.88    1.92
   1   8 -22    0.36    2.17
   1  -8 -22    3.14    1.89
   1   8 -22    3.30    1.68
   1   8 -22    0.67    1.55
   1   8 -22    0.34    1.32
   1  -8 -22    1.64    1.43
   1   8 -22    1.23    1.85
   1  -8 -22    1.16    1.32
   1   8 -22    2.64    1.94
   1   8 -22    2.92    2.13
   1   8 -22    1.27    1.89
   1   8 -21   32.51    4.08
   1  -8 -21   35.64    3.99
   1   8 -21   31.15    3.65
   1   8 -21   36.01    4.50
   1  -8 -21   28.78    3.21
   1   8 -21   35.45    3.59
   1  -8 -21   34.70    3.48
   1   8 -21   33.11    3.68
   1   8 -21   36.60    4.06
   1   8 -21   32.97    4.05
   1   8 -20   -1.94    2.39
   1   8 -20   -0.11    1.89
   1  -8 -20    3.67    2.05
   1   8 -20    4.12    2.05
   1   8 -20    1.94    1.54
   1   8 -20    3.18    2.64
   1  -8 -20    0.60    1.38
   1   8 -20   -0.11    1.36
   1   8 -20    0.72    2.11
   1   8 -20    0.15    1.57
   1   8 -19  118.08    7.45
   1   8 -19  105.39    7.49
   1  -8 -19  106.56    6.18
   1   8 -19  110.96    5.98
   1   8 -19  112.14    6.88
   1   8 -19  109.15    7.38
   1   8 -19  116.25    7.01
   1   8 -19  112.82    7.23
   1   8 -18    2.83    2.19
   1   8 -18    2.45    1.56
   1   8 -18    2.39    1.92
   1  -8 -18    0.73    1.52
   1  -8 -18    4.20    2.03
   1   8 -18    2.67    2.26
   1   8 -18    1.96    2.24
   1   8 -18    0.52    1.76
   1   8 -18    3.23    2.05
   1  -8 -17  127.91    7.33
   1   8 -17  117.18    7.05
   1   8 -17  118.78    6.84
   1  -8 -17  126.81    7.87
   1   8 -17  120.51    7.70
   1   8 -17  117.02    6.45
   1   8 -17  116.87    8.15
   1   8 -17  113.04    7.45
   1  -8 -16   28.85    3.84
   1  -8 -16   24.46    3.33
   1   8 -16   22.30    3.82
   1   8 -16   27.08    3.74
   1   8 -16   25.24    3.48
   1   8 -16   27.98    3.57
   1   8 -16   23.88    3.24
   1   8 -16   26.65    3.79
   1   8 -15  149.59    7.29
   1   8 -15  158.69    7.99
   1  -8 -15  148.66    8.58
  -1   8  15  144.42    7.55
   1   8 -15  149.05    8.87
   1   8 -15  147.51    8.27
   1   8 -15  146.16    7.33
   1  -8 -15  158.38    7.90
   1   8 -15  150.61    8.15
   1   8 -14   90.75    6.27
   1   8 -14   80.46    6.54
   1  -8 -14   80.72    6.22
  -1   8  14   91.47    5.95
   1  -8 -14   86.76    5.74
   1   8 -14   86.67    6.13
   1   8 -14   92.57    5.71
   1   8 -14   72.75    5.32
   1   8 -13  108.98    6.27
  -1   8  13  114.93   12.27
  -1  -8  13  123.90   13.58
   1   8 -13  104.18    6.46
  -1  -8  13  120.71   13.55
  -1   8  13  104.75    6.29
   1  -8 -13  116.94    7.34
  -1   8  13  116.72   12.95
   1  -8 -13  109.40    6.31
   1   8 -13  101.60   12.52
  -1   8  12   42.57    8.12
  -1  -8  12   35.51    7.62
  -1  -8  12   32.80    7.63
   1   8 -12   45.19    8.64
  -1   8  12   34.59    6.54
  -1   8  11    3.43    3.81
  -1  -8  11    3.22    3.47
  -1   8  11    3.34    4.18
  -1  -8  11    3.64    3.87
   1   8 -11   -1.81    3.07
  -1   8  10   58.84    7.99
   1   8 -10   59.07    8.88
  -1  -8  10   54.42    9.19
  -1   8  10   41.58    6.95
   1   8  -9   51.64    8.42
  -1  -8   9   70.64    9.73
  -1  -8   9   69.41   10.13
  -1   8   9   61.77    7.82
  -1   8   9   63.64    9.00
  -1  -8   8  235.25   17.52
  -1   8   8  221.76   14.28
  -1   8   8  194.65   14.93
   1   8  -8  203.09   15.61
   1  -8  -8  244.01   17.03
  -1  -8   8  221.90   14.69
  -1  -8   7   16.62    4.65
   1  -8  -7   21.72    5.45
  -1   8   7   12.18    3.31
  -1   8   7   24.04    5.48
   1   8  -7   18.84    5.33
  -1  -8   7   20.25    4.72
   1  -8  -6    2.43    2.94
  -1  -8   6    3.56    2.62
  -1  -8   6    2.70    3.31
  -1   8   6    7.92    3.20
  -1   8   6    0.45    2.76
  -1  -8   5  137.47   11.62
  -1   8   5  132.88    9.80
   1  -8  -5  147.64   12.88
  -1   8   5  119.64   10.76
  -1   8   4  130.91   10.80
   1  -8  -4  133.79   12.21
  -1  -8   4  129.57   11.34
   1  -8  -3 1089.42   36.91
  -1  -8   3 1099.28   36.10
  -1  -8   2  323.34   18.43
   1  -8  -2  300.10   17.91
   1  -8  -1   98.50   10.28
  -1  -8   1   94.52    9.89
   1  -8   0  249.10   16.24
  -1  -8   0  279.75   17.20
  -1  -8  -1  538.83   24.57
   1  -8   1  579.10   25.28
   1  -8   2   27.54    5.56
  -1  -8  -2   27.88    5.79
   1   8   2   23.14    4.07
   1   8   3    0.73    1.84
  -1  -8  -3    2.75    2.76
   1  -8   3    3.16    3.26
   1  -8   4  491.85   23.06
   1   8   4  468.13   19.65
  -1  -8  -4  456.93   23.11
   1  -8   5   -0.53    2.89
   1   8   5    1.72    2.51
  -1   8  -5    2.17    1.78
   1   8   5    4.60    2.59
   1   8   6    5.23    2.90
  -1   8  -6    0.84    1.90
   1  -8   6    1.16    2.65
   1   8   6   -1.46    2.81
   1   8   7  222.95   14.67
   1  -8   7  209.06   14.82
   1   8   7  188.39   14.82
  -1   8  -7  197.06   13.47
   1  -8   8  420.77   21.57
   1   8   8  415.22   22.76
  -1   8  -8  403.51   20.39
   1   8   8  454.00   21.84
  -1   8  -8  438.18   24.26
   1   8   9  135.28   13.17
   1  -8   9  136.76   11.94
  -1   8  -9  128.85   13.29
  -1   8  -9  113.71   11.14
   1   8   9  134.28   11.98
   1   8  10  155.08   14.22
   1   8  10  192.66   14.76
   1  -8  10  180.96   15.58
  -1   8 -10  183.16   16.11
   1  -8  11    5.69    4.25
   1   8  11    4.98    3.48
  -1   8 -11    0.07    2.92
   1   8  11    6.74    3.93
  -1   8 -12 1187.01   45.59
   1  -8  12 1220.42   44.04
   1   8  12 1300.17   45.95
   1   8  12 1211.37   42.18
  -1   8 -12 1131.72   26.97
  -1   8 -13    8.63    2.17
  -1   8 -13    9.79    2.46
   1   8  13    7.06    2.19
  -1  -8 -13    7.53    2.26
  -1   8 -13   11.00    2.73
  -1   8 -13    8.03    2.55
  -1   8 -13    9.03    2.34
  -1   8 -14   36.47    4.22
  -1   8 -14   32.53    3.53
  -1   8 -14   35.07    4.27
  -1  -8 -14   36.29    4.00
  -1   8 -14   34.80    3.92
  -1   8 -14   33.08    3.58
  -1   8 -15   59.12    5.08
  -1   8 -15   68.21    5.26
  -1   8 -15   57.20    5.64
  -1   8 -15   67.72    5.61
  -1  -8 -15   58.35    4.56
  -1  -8 -15   65.27    5.33
  -1   8 -15   63.15    5.46
  -1   8 -15   62.84    5.30
  -1   8 -15   60.09    5.39
  -1   8 -15   60.34    4.72
  -1   8 -16    4.07    2.26
  -1   8 -16    5.23    2.21
  -1  -8 -16    3.46    1.72
  -1  -8 -16    1.54    1.81
  -1   8 -16   -1.79    2.47
  -1   8 -16    1.98    2.18
  -1   8 -16    2.28    2.07
  -1   8 -16    0.14    1.99
  -1   8 -16    0.59    1.74
  -1  -8 -17   31.51    4.04
  -1  -8 -17   34.58    3.80
  -1   8 -17   31.84    4.09
  -1   8 -17   32.50    4.31
  -1   8 -17   28.06    3.63
  -1   8 -17   34.59    4.31
  -1   8 -17   38.94    4.39
  -1   8 -17   31.28    3.81
  -1   8 -17   30.25    3.86
  -1   8 -18  149.39    8.85
  -1   8 -18  163.74    8.66
  -1  -8 -18  154.75    8.40
  -1   8 -18  153.04    8.43
  -1   8 -18  162.33    8.80
  -1   8 -18  147.50    7.96
  -1   8 -18  151.39    7.84
  -1  -8 -18  143.06    7.38
  -1  -8 -19    0.90    1.54
  -1   8 -19    0.58    2.03
  -1   8 -19    1.66    2.23
  -1   8 -19    6.51    2.69
  -1   8 -19   -1.69    2.25
  -1   8 -19   -0.24    2.10
  -1   8 -19   -0.66    1.83
  -1  -8 -19    1.12    1.93
  -1  -8 -20  120.38    6.59
  -1  -8 -20  123.12    7.32
  -1   8 -20  123.85    7.15
  -1   8 -20  124.18    7.63
  -1   8 -20  132.71    7.16
  -1   8 -20  113.95    7.14
  -1   8 -20  116.40    6.11
  -1   8 -20  127.82    7.27
  -1   8 -20  125.13    7.44
  -1   8 -20  119.94    7.23
  -1   8 -21    1.19    1.86
  -1   8 -21    0.45    1.75
  -1   8 -21    2.53    1.75
  -1   8 -21    4.96    2.31
  -1  -8 -21    2.56    1.87
  -1   8 -21    1.82    1.28
  -1   8 -21    3.20    1.93
  -1  -8 -21    3.57    2.13
  -1   8 -21    1.80    2.23
  -1   8 -21    2.34    2.15
  -1   8 -21    2.28    1.93
  -1   8 -22   60.23    5.01
  -1   8 -22   63.19    5.05
  -1   8 -22   63.59    4.91
  -1  -8 -22   59.15    4.83
  -1  -8 -22   66.99    4.98
  -1   8 -22   57.90    4.73
  -1  -8 -22   56.81    4.34
  -1   8 -22   54.52    4.51
  -1   8 -22   63.45    4.98
  -1   8 -23   86.16    5.46
  -1  -8 -23   90.98    5.55
  -1   8 -23   93.09    5.53
  -1   8 -23   99.71    5.84
  -1   8 -23   80.94    5.16
  -1  -8 -23   92.54    5.75
  -1  -8 -23   87.23    5.08
  -1  -8 -23   87.81    5.46
  -1   8 -23   87.78    5.71
  -1   8 -23   85.80    5.49
  -1   8 -24   18.10    2.62
  -1   8 -24   16.74    2.61
  -1  -8 -24   18.99    2.57
  -1   8 -24   18.33    2.69
  -1  -8 -24   13.42    2.11
  -1  -8 -24   10.70    2.02
  -1  -8 -24   16.21    2.59
  -1   8 -24   14.06    2.09
  -1   8 -24   17.76    2.62
  -1  -8 -25   18.62    2.12
  -1  -8 -25   22.82    2.66
  -1   8 -25   22.38    2.63
  -1   8 -25   23.23    2.63
  -1   8 -25   20.86    2.57
  -1  -8 -25   19.40    2.25
  -1  -8 -25   22.03    2.48
  -1   8 -25   18.31    2.11
  -1  -8 -26   40.96    2.74
  -1  -8 -26   38.84    2.74
  -1   8 -26   38.07    2.98
  -1  -8 -26   42.82    3.11
  -1   8 -26   43.67    2.98
  -1   8 -26   40.88    3.00
  -1   8 -27   12.02    1.63
  -1  -8 -27   10.31    1.50
   1   9 -26   19.31    1.99
   1   9 -26   17.14    1.90
   1  -9 -26   20.87    1.98
   1  -9 -25   13.81    1.96
   1   9 -25   14.17    2.07
   1   9 -25   12.68    1.89
   1  -9 -25   10.44    1.74
   1   9 -25   11.90    1.70
   1   9 -25   16.06    2.14
   1  -9 -25   10.56    1.72
   1   9 -25   10.92    1.71
   1   9 -25    7.77    1.55
   1  -9 -24   84.40    4.74
   1   9 -24   74.30    4.60
   1   9 -24   75.26    4.55
   1   9 -24   70.00    4.15
   1   9 -24   78.39    4.78
   1  -9 -24   75.68    4.59
   1   9 -24   79.33    4.74
   1  -9 -24   67.59    4.28
   1   9 -24   84.18    4.80
   1   9 -23   34.35    3.36
   1   9 -23   31.35    3.31
   1   9 -23   31.81    3.29
   1  -9 -23   29.30    3.15
   1   9 -23   22.48    2.67
   1   9 -23   29.90    3.38
   1  -9 -23   33.70    3.39
   1   9 -22   35.52    3.87
   1   9 -22   39.94    4.19
   1   9 -22   34.76    3.77
   1   9 -22   40.48    3.95
   1   9 -22   32.80    3.34
   1  -9 -22   36.28    3.72
   1   9 -22   35.69    3.67
   1   9 -21   -0.29    1.46
   1   9 -21   -4.09    2.16
   1   9 -21    0.92    1.93
   1   9 -21    0.02    1.68
   1  -9 -21   -1.53    1.74
   1   9 -21    1.48    1.20
   1   9 -21    1.44    1.83
   1   9 -21    3.52    2.62
   1   9 -20   54.16    5.07
   1   9 -20   49.24    3.86
   1  -9 -20   44.16    4.17
   1   9 -20   44.84    4.90
   1   9 -20   44.74    4.30
   1   9 -20   48.15    4.56
   1   9 -19   22.63    3.52
   1   9 -19   22.17    3.68
   1  -9 -19   21.49    3.04
   1   9 -19   23.04    2.85
   1   9 -19   27.44    3.74
   1   9 -19   22.24    3.55
   1   9 -18    2.92    2.27
   1   9 -18    6.41    2.42
   1   9 -18    2.75    1.59
   1   9 -18    6.82    2.53
   1   9 -18    4.56    2.11
   1  -9 -18    4.01    1.90
  -1   9  18    2.70    1.73
   1   9 -18    3.10    2.45
   1   9 -17   23.36    3.41
   1   9 -17   22.50    3.70
   1   9 -17   28.25    3.50
  -1   9  17   16.39    2.92
   1   9 -17   29.09    4.03
   1   9 -17   22.80    3.87
   1  -9 -17   22.01    3.22
   1   9 -16  100.83    6.62
   1   9 -16   94.26    7.26
   1   9 -16  107.16    7.09
   1   9 -16   96.37    5.90
   1   9 -16   96.27    6.22
   1  -9 -16   97.85    6.45
   1   9 -15   11.65    2.85
   1   9 -15   11.10    2.96
   1   9 -15   10.55    2.52
   1  -9 -15    6.85    2.03
   1   9 -15   11.10    2.63
  -1   9  15    5.01    1.63
   1   9 -15   15.82    3.75
   1   9 -14   12.27    2.67
   1   9 -14   10.45    2.39
  -1   9  14    8.62    2.35
   1   9 -14    6.76    2.14
   1   9 -14   11.86    3.04
   1  -9 -14    8.75    2.19
   1   9 -14    5.45    2.46
   1   9 -13   22.66    3.31
   1  -9 -13   24.03    3.33
   1   9 -13   24.81    3.35
   1   9 -13   25.80    3.30
  -1   9  13   22.34    3.30
   1  -9 -12   21.23    3.02
  -1   9  12   18.62    3.22
   1   9 -12   18.87    3.05
  -1   9  12   15.75    2.66
   1   9 -12   18.54    2.84
   1   9 -12   17.35    2.67
   1  -9 -11  135.60    6.74
   1  -9 -11  151.58    7.70
  -1   9  11  140.40   13.11
   1   9 -11  137.15    6.76
  -1  -9  11  166.25   16.23
   1   9 -11  153.48    7.36
  -1   9  11  144.34    7.62
   1   9 -11  145.17    7.63
  -1   9  11  134.02    7.81
   1   9 -11  143.57    7.11
  -1  -9  10  151.42   15.53
  -1   9  10  111.72    6.66
  -1   9  10  139.09   12.65
  -1   9  10  134.18   13.52
  -1   9  10  106.67    6.95
   1   9 -10  134.13   14.06
   1  -9 -10  121.52    6.31
  -1  -9  10  136.76   14.67
   1   9 -10  116.59    6.27
   1  -9 -10  115.31    6.72
  -1   9   9  328.41   21.24
  -1  -9   9  334.52   22.85
  -1  -9   9  368.01   23.86
   1   9  -9  349.22   22.65
  -1  -9   8    8.60    4.34
   1   9  -8    5.08    3.91
  -1   9   8    6.10    4.08
  -1  -9   8    6.30    3.95
  -1   9   7  182.35   14.90
  -1  -9   7  171.84   14.07
   1  -9  -7  199.05   16.26
  -1  -9   7  180.35   16.22
  -1  -9   7  176.13   15.73
   1   9  -7  154.48   14.42
  -1   9   6  136.07   12.48
  -1  -9   6  123.68   13.32
   1  -9  -6  121.48   12.61
  -1  -9   6  111.98   11.46
   1  -9  -5   89.63   10.78
  -1  -9   5  105.91   12.25
  -1  -9   5   80.38    9.71
   1  -9  -4   -2.16    3.58
  -1  -9   4    1.27    3.10
  -1  -9   4    5.78    3.47
  -1  -9   3   37.38    7.03
   1  -9  -3   60.06    8.98
  -1  -9   3   61.48    8.85
   1  -9  -2  258.35   18.17
  -1  -9   2  264.95   17.92
   1  -9  -1  234.62   17.14
  -1  -9   1  231.50   16.81
   1  -9   0    8.05    3.89
  -1  -9   0    9.96    3.66
   1  -9   1   29.79    6.22
  -1  -9  -1   32.39    6.69
  -1  -9  -2   -1.96    3.56
   1  -9   2    5.37    3.80
  -1  -9  -3  269.08   18.70
   1  -9   3  249.69   17.65
   1  -9   4  158.17   13.86
  -1  -9  -4  137.29   12.24
   1  -9   5   23.07    5.76
   1   9   6  632.73   25.90
   1  -9   6  634.50   28.87
   1   9   7  438.50   21.77
   1  -9   7  423.84   23.37
   1   9   8  222.61   17.36
   1   9   8  207.49   15.26
  -1   9  -8  213.22   17.91
   1  -9   8  248.04   17.48
   1  -9   9  122.93   13.69
  -1   9  -9  144.56   14.67
   1   9   9  112.24   11.59
   1   9   9  120.88   13.12
  -1  -9 -10  181.27    8.54
   1   9  10  219.30   17.93
   1   9  10  170.00    8.93
   1   9  10  178.75    8.92
  -1   9 -10  192.54    8.13
  -1  -9 -10  179.10    7.99
  -1   9 -10  213.16   18.19
   1   9  10  192.70   15.46
   1  -9  10  209.34   17.93
   1   9  11   52.56    4.87
   1   9  11   57.08    4.94
  -1   9 -11   61.11    4.60
  -1   9 -11   60.85    5.25
  -1   9 -11   59.82    4.64
  -1  -9 -11   69.24    5.19
  -1  -9 -11   62.81    4.89
  -1   9 -12   -0.44    1.65
  -1   9 -12   -2.15    1.79
   1   9  12    4.59    2.38
  -1   9 -12   -0.90    2.00
  -1  -9 -12    2.16    1.56
  -1  -9 -12   -2.55    1.80
   1   9  12    6.95    2.44
  -1   9 -13   29.44    3.88
   1   9  13   25.54    3.50
  -1  -9 -13   28.03    3.57
  -1   9 -13   23.52    3.22
  -1   9 -13   26.49    3.54
  -1  -9 -13   23.97    3.20
  -1   9 -14  109.00    7.20
   1   9  14  106.75    6.88
  -1   9 -14  106.48    7.09
  -1  -9 -14  113.53    6.80
  -1   9 -14  106.58    6.10
  -1   9 -14  104.40    6.45
  -1   9 -15    5.88    2.10
  -1   9 -15    3.00    2.14
  -1   9 -15    2.10    1.66
  -1   9 -15    5.29    2.57
  -1   9 -15   -0.33    1.89
  -1   9 -15    3.10    1.95
  -1  -9 -15    2.94    2.09
  -1   9 -15    3.31    2.28
  -1  -9 -16    5.45    1.93
  -1   9 -16    8.63    2.85
  -1   9 -16   12.14    2.79
  -1   9 -16   12.17    2.78
  -1   9 -16    4.08    2.48
  -1   9 -16    8.04    2.93
  -1   9 -16    8.18    2.77
  -1   9 -16   10.38    2.74
  -1  -9 -17   21.21    3.24
  -1   9 -17   19.68    3.29
  -1   9 -17   21.83    3.14
  -1   9 -17   25.24    3.68
  -1   9 -17   28.47    4.27
  -1   9 -17   22.15    3.63
  -1   9 -17   28.37    3.93
  -1   9 -17   21.68    3.24
  -1  -9 -18   16.72    3.09
  -1   9 -18   13.24    3.09
  -1   9 -18   14.42    3.09
  -1   9 -18   10.14    2.76
  -1   9 -18   10.76    3.30
  -1   9 -18   11.77    2.51
  -1   9 -18   11.32    2.54
  -1   9 -18   12.27    2.99
  -1  -9 -18    8.57    2.33
  -1   9 -19   30.05    3.98
  -1   9 -19   31.76    4.09
  -1  -9 -19   32.69    3.43
  -1   9 -19   29.33    3.75
  -1  -9 -19   28.59    3.54
  -1   9 -19   33.58    3.91
  -1   9 -19   37.77    3.99
  -1   9 -19   36.18    4.45
  -1   9 -19   31.15    3.92
  -1   9 -19   31.88    3.45
  -1   9 -20   75.58    4.76
  -1   9 -20   74.18    5.76
  -1   9 -20   82.21    5.82
  -1   9 -20   83.90    5.66
  -1   9 -20   90.21    5.74
  -1  -9 -20   90.42    5.92
  -1  -9 -20   91.35    5.93
  -1   9 -20   79.55    5.71
  -1   9 -20   79.51    5.64
  -1  -9 -20   84.04    5.10
  -1   9 -21   16.09    2.80
  -1   9 -21   17.50    2.89
  -1   9 -21   19.49    2.51
  -1  -9 -21   16.48    2.85
  -1   9 -21   20.17    3.06
  -1   9 -21   15.49    2.60
  -1   9 -21   19.36    3.10
  -1   9 -21   13.09    2.48
  -1  -9 -21   15.39    2.24
  -1   9 -21   18.39    3.00
  -1  -9 -21   19.25    3.01
  -1  -9 -22   10.13    2.84
  -1   9 -22    4.30    1.66
  -1   9 -22    5.01    1.80
  -1   9 -22    4.06    1.38
  -1  -9 -22    4.87    1.95
  -1   9 -22    7.95    1.99
  -1  -9 -22    3.16    1.23
  -1  -9 -22    1.52    1.66
  -1   9 -22    2.76    1.63
  -1   9 -22    6.17    1.91
  -1   9 -23    8.56    1.94
  -1  -9 -23   12.73    2.27
  -1   9 -23    9.76    2.01
  -1  -9 -23   10.66    1.67
  -1   9 -23    9.51    1.88
  -1  -9 -23    9.48    2.13
  -1  -9 -23   11.92    2.20
  -1   9 -23    9.38    1.80
  -1   9 -23   12.14    2.32
  -1   9 -23   10.25    1.90
  -1  -9 -24  109.09    5.24
  -1  -9 -24  117.68    5.49
  -1   9 -24  122.41    5.71
  -1   9 -24  106.21    5.04
  -1   9 -24  108.27    4.99
  -1  -9 -24  126.66    5.72
  -1   9 -24  119.98    5.32
  -1  -9 -24  113.68    4.76
  -1   9 -24  124.16    5.57
  -1   9 -25   12.53    1.67
  -1   9 -25   16.00    1.83
  -1  -9 -25   11.75    1.47
  -1   9 -25   13.32    1.92
  -1  -9 -25   15.23    2.01
  -1  -9 -25   13.11    1.68
  -1  -9 -25   15.13    1.90
  -1  -9 -26   50.38    2.91
  -1   9 -26   53.67    3.03
   1 -10 -25   19.39    1.89
   1  10 -25   18.31    1.88
   1  10 -24    9.84    1.68
   1 -10 -24    8.08    1.57
   1  10 -24    7.95    1.63
   1  10 -24    6.81    1.55
   1  10 -24    6.40    1.58
   1  10 -24    6.09    1.37
   1 -10 -24    7.74    1.56
   1  10 -24    6.51    1.46
   1 -10 -24    7.98    1.64
   1  10 -23   10.93    1.91
   1  10 -23   12.59    2.06
   1 -10 -23   11.83    2.03
   1  10 -23   11.38    2.01
   1  10 -23   12.89    1.85
   1  10 -23   13.06    2.17
   1  10 -23   12.23    2.06
   1 -10 -23   12.50    2.01
   1 -10 -23   10.20    1.86
   1  10 -22   26.14    2.91
   1 -10 -22   26.40    2.77
   1  10 -22   22.44    2.16
   1  10 -22   25.23    3.11
   1 -10 -22   27.67    3.00
   1  10 -22   25.34    3.01
   1  10 -22   23.96    2.85
   1  10 -22   26.59    2.73
   1  10 -22   28.92    3.10
   1  10 -21   27.24    3.51
   1 -10 -21   24.58    2.85
   1  10 -21   27.50    3.34
   1 -10 -21   28.05    3.32
   1  10 -21   25.66    3.22
   1  10 -21   23.19    2.73
   1  10 -21   22.93    2.93
   1  10 -21   20.27    2.37
   1  10 -21   31.37    3.40
   1  10 -20   14.68    3.01
   1  10 -20   13.91    3.06
   1  10 -20   11.27    2.26
   1 -10 -20   14.23    2.64
   1  10 -20    9.95    1.97
   1 -10 -20    7.94    1.92
   1  10 -20    9.71    2.34
   1  10 -20   20.29    3.09
   1  10 -19    3.93    2.05
   1 -10 -19    2.59    1.46
   1  10 -19    4.56    2.30
   1  10 -19    2.82    2.20
   1  10 -19    2.83    1.65
   1  10 -19    2.36    2.09
   1  10 -18    9.92    2.47
   1  10 -18   12.77    2.77
   1  10 -18   13.42    2.86
   1  10 -18   10.83    2.21
   1  10 -18    9.05    3.02
   1 -10 -18   10.35    2.27
  -1  10  18   11.20    2.57
   1 -10 -17   24.59    3.37
   1  10 -17   27.18    3.88
   1  10 -17   32.55    4.45
   1  10 -17   30.24    3.45
   1  10 -17   21.36    3.36
   1  10 -17   28.62    3.30
  -1  10  17   23.92    3.32
   1  10 -17   25.50    3.64
   1  10 -16   67.89    5.84
  -1  10  16   62.86    5.27
   1  10 -16   65.59    5.32
   1  10 -16   65.44    4.98
   1  10 -16   73.11    5.82
   1  10 -16   57.82    4.81
   1  10 -16   69.71    6.44
   1 -10 -16   71.29    5.26
   1  10 -15   51.67    5.04
   1 -10 -15   50.20    4.54
   1 -10 -15   47.65    4.33
   1  10 -15   52.80    4.55
  -1  10  15   48.13    4.99
   1  10 -15   52.77    5.74
  -1  10  15   42.65    4.11
   1  10 -15   54.39    4.81
   1  10 -15   51.77    4.51
  -1  10  14   45.01    4.27
   1  10 -14   38.00    4.24
   1 -10 -14   41.80    4.25
   1  10 -14   36.96    4.78
   1  10 -14   42.23    4.66
   1  10 -14   37.03    3.89
   1  10 -14   42.03    4.08
  -1  10  14   43.48    4.61
  -1  10  13   37.99    4.32
   1  10 -13   37.30    4.76
  -1  10  13   36.96    4.02
  -1  10  13   35.77    4.32
   1 -10 -13   40.86    4.12
   1  10 -13   42.65    4.27
   1  10 -13   44.57    4.92
   1  10 -13   34.08    3.67
   1  10 -13   39.61    4.23
   1  10 -12    9.30    2.44
  -1  10  12   10.28    2.81
  -1  10  12    6.88    2.50
   1 -10 -12   10.10    2.54
  -1  10  12    7.63    2.38
   1  10 -12   10.66    2.52
   1  10 -11   66.78    5.05
   1 -10 -11   61.02    4.66
  -1  10  11   69.71    5.77
   1  10 -11   68.92    5.37
   1 -10 -11   62.72    5.16
   1  10 -11   72.44    4.92
  -1  10  11   66.91    5.22
  -1  10  11   58.71    5.45
   1 -10 -10  164.56    8.46
   1 -10 -10  149.83    7.50
  -1  10  10  138.91    8.25
   1  10 -10  169.70    8.33
  -1  10  10  152.68    8.05
  -1  10  10  158.67    8.83
   1  10 -10  150.45    7.37
   1  10 -10  153.21    7.62
  -1  10   9    1.43    1.83
   1  10  -9    2.84    1.74
   1  10  -9    1.92    2.00
   1 -10  -9    3.50    1.87
   1  10  -9    2.53    1.77
  -1  10   9    1.06    1.86
   1  10  -9    4.23    1.98
  -1  10   9    2.74    1.74
   1 -10  -9    3.22    1.75
  -1  10   8  350.92   13.64
   1 -10  -8  372.99   12.26
  -1  10   8  352.67   13.56
   1  10  -8  388.99   13.36
   1  10  -8  384.60   12.30
   1  10  -8  366.22   12.12
  -1  10   8  378.03   13.13
   1 -10  -8  366.67   13.02
  -1  10   7  380.05   14.06
  -1 -10   7  366.14   11.76
   1 -10  -7  386.14   12.68
   1  10  -7  425.95   14.02
   1  10  -7  403.68   12.72
   1  10  -7  396.66   12.43
  -1  10   7  414.54   13.69
  -1  10   7  371.66   14.04
   1 -10  -7  384.63   13.42
   1  10  -7  407.73   25.04
  -1  10   7  332.52   12.97
  -1  10   6   71.08    5.48
   1 -10  -6   80.04    5.31
   1 -10  -6   70.77    5.41
  -1 -10   6   84.26   11.78
   1  10  -6   83.55    5.44
  -1 -10   6  104.63   12.70
  -1  10   6   65.68    5.56
   1 -10  -6  114.93   13.13
  -1  10   6   65.01    5.50
  -1 -10   6   89.80   11.09
   1  10  -6   82.12    5.97
   1  10  -6   82.10    5.24
  -1  10   6   74.54    6.00
   1  10  -6   88.33   11.73
   1 -10  -5    6.90    4.29
  -1  10   5    7.51    2.28
  -1  10   5    4.76    2.16
  -1  10   5    3.94    2.09
   1  10  -5    7.51    2.49
  -1 -10   5    2.70    3.39
   1 -10  -5    2.92    1.81
  -1 -10   5   11.66    5.31
   1  10  -5    7.57    2.13
   1 -10  -5    5.84    2.11
   1  10  -5    4.86    1.76
  -1  10   5    3.36    1.93
  -1 -10   5    9.62    4.42
   1  10  -5    8.22    2.12
  -1 -10   4   36.23    7.38
  -1 -10   4   24.08    6.41
  -1 -10   4   25.42    6.40
   1 -10  -4   19.19    5.61
  -1 -10   3  342.49   21.76
   1 -10  -3  363.09   23.41
  -1 -10   3  377.47   24.07
  -1 -10   3  315.34   21.16
   1 -10  -2   -2.96    4.64
  -1 -10   2    3.33    2.95
  -1 -10   2   -5.50    4.07
  -1 -10   2   -0.64    4.36
  -1 -10   1 1223.18   44.58
  -1 -10   1 1262.93   44.93
  -1 -10   1 1121.63   40.11
   1 -10  -1 1202.53   44.50
  -1 -10   0    2.29    3.62
  -1 -10   0    2.40    3.11
   1 -10   0    5.36    3.89
  -1 -10  -1  534.96   28.55
  -1 -10  -1  537.95   27.96
   1 -10   1  611.79   30.18
  -1 -10  -2   89.75   10.98
   1 -10   2  100.70   12.31
  -1 -10  -2   94.62   11.71
  -1 -10  -3    3.53    3.35
   1 -10   3    5.54    3.86
  -1  10  -4   27.43    3.61
   1  10   4   22.36    3.47
  -1 -10  -4   19.65    3.02
  -1  10  -4   22.44    2.99
   1  10   4   19.19    3.08
   1 -10   4   31.66    7.20
  -1 -10  -4   23.57    3.01
   1  10   5   38.73    4.53
  -1 -10  -5   41.10    4.20
  -1  10  -5   41.27    3.83
   1 -10   5   49.82    8.84
  -1  10  -5   41.05    4.52
   1  10   5   45.26    4.62
  -1  10  -5   37.98    4.16
  -1 -10  -5   42.41    4.00
   1 -10   6    2.95    3.81
  -1  10  -6    2.87    2.05
  -1  10  -6    6.03    2.17
  -1 -10  -6    3.07    1.83
  -1 -10  -6    4.30    1.76
   1  10   6    6.35    2.21
   1  10   6    8.98    2.63
   1  10   6    4.29    1.46
  -1  10  -6    6.65    2.07
  -1  10  -7   -0.73    1.71
   1  10   7    0.97    2.26
  -1 -10  -7    0.52    1.43
  -1  10  -7    3.24    2.37
   1  10   7    2.17    1.97
  -1 -10  -7   -0.28    1.51
  -1  10  -7   -2.32    1.85
   1  10   7   -2.59    1.95
  -1  10  -8   89.18    5.68
   1  10   8   85.35    6.54
   1  10   8   90.06    6.43
  -1 -10  -8   83.21    5.63
   1  10   8   83.65    5.71
  -1 -10  -8   82.72    5.91
  -1  10  -9  167.58    7.92
   1  10   9  161.59    8.74
   1  10   9  158.12    7.96
  -1 -10  -9  169.99    8.48
   1  10   9  144.23    8.53
  -1 -10  -9  171.62    8.05
  -1  10 -10   -4.96    2.25
  -1  10 -10    2.14    1.79
  -1 -10 -10    0.03    1.62
   1  10  10    1.30    2.01
   1  10  10    1.30    2.13
  -1 -10 -11   51.81    4.81
  -1  10 -11   58.77    4.59
  -1  10 -11   55.62    5.11
  -1  10 -11   52.22    4.46
   1  10  11   56.27    5.33
   1  10  11   52.66    5.19
  -1  10 -12    7.59    1.85
   1  10  12    8.91    2.54
  -1 -10 -12    4.23    2.05
   1  10  12    5.75    2.30
  -1  10 -12    8.75    2.21
  -1  10 -12    8.09    2.28
  -1  10 -13  191.85    9.49
   1  10  13  186.38    9.28
  -1  10 -13  188.74    8.15
  -1  10 -13  189.84    8.66
   1  10  13  184.04    9.43
  -1 -10 -13  196.61    9.02
  -1 -10 -13  191.33    8.76
  -1  10 -13  220.16   10.24
  -1  10 -14    3.84    2.13
   1  10  14    4.53    1.97
  -1  10 -14    4.36    2.72
  -1 -10 -14    6.64    2.06
  -1  10 -14    6.32    2.11
  -1  10 -14    7.28    2.29
  -1 -10 -14    6.57    2.17
  -1  10 -14    3.44    2.19
  -1  10 -15    0.09    1.81
  -1  10 -15    8.20    2.35
   1  10  15    0.75    1.76
  -1  10 -15    2.26    1.73
  -1  10 -15    2.61    1.80
  -1  10 -15    1.98    1.84
  -1 -10 -15    5.74    2.19
  -1  10 -15    2.20    2.61
  -1  10 -15    1.32    2.23
  -1  10 -16   18.07    3.13
  -1  10 -16   19.80    3.29
  -1  10 -16   20.81    3.38
  -1  10 -16   15.91    2.71
  -1  10 -16   15.20    3.45
  -1  10 -16   15.90    2.89
  -1 -10 -16   16.27    2.99
  -1  10 -16   18.36    3.42
  -1  10 -17  103.11    7.25
  -1  10 -17  111.00    6.18
  -1 -10 -17  115.03    7.00
  -1  10 -17  102.07    6.54
  -1 -10 -17  114.58    7.53
  -1 -10 -17   99.49    6.27
  -1  10 -17  104.11    6.63
  -1  10 -17   92.95    6.01
  -1  10 -17  102.37    6.80
  -1  10 -17   97.12    6.55
  -1  10 -18   87.72    6.06
  -1  10 -18   93.18    5.50
  -1 -10 -18   93.59    5.88
  -1  10 -18   80.89    5.50
  -1  10 -18   97.20    6.90
  -1 -10 -18   92.68    6.16
  -1  10 -18   96.38    6.53
  -1  10 -18  100.68    6.36
  -1 -10 -18   97.69    6.70
  -1  10 -19    0.43    1.38
  -1 -10 -19   -2.60    1.85
  -1 -10 -19    0.72    1.75
  -1 -10 -19   -0.25    1.53
  -1  10 -19    4.23    2.07
  -1  10 -19    1.50    1.41
  -1  10 -19    0.94    2.17
  -1  10 -19   -0.42    1.90
  -1  10 -19    1.28    1.65
  -1  10 -19   -1.31    1.81
  -1  10 -20    7.80    1.89
  -1  10 -20    7.09    2.15
  -1  10 -20    8.71    2.07
  -1  10 -20    6.28    1.93
  -1 -10 -20    6.14    1.93
  -1 -10 -20    6.07    1.95
  -1  10 -20    6.93    2.25
  -1  10 -20    4.75    1.79
  -1  10 -20    4.32    1.75
  -1  10 -21    0.08    1.31
  -1  10 -21    4.90    2.05
  -1 -10 -21    3.52    1.80
  -1  10 -21    4.18    1.39
  -1 -10 -21    3.78    1.84
  -1  10 -21    4.61    1.68
  -1  10 -21    2.55    1.48
  -1  10 -21    6.45    2.02
  -1  10 -21    0.72    1.23
  -1 -10 -21    4.02    1.96
  -1  10 -22   27.06    2.70
  -1  10 -22   31.87    3.19
  -1 -10 -22   31.84    3.21
  -1  10 -22   26.71    2.87
  -1 -10 -22   27.62    3.01
  -1  10 -22   22.98    2.14
  -1  10 -22   29.15    3.05
  -1 -10 -22   33.82    3.43
  -1  10 -22   27.41    2.67
  -1 -10 -23   55.74    3.62
  -1  10 -23   54.85    3.73
  -1  10 -23   60.64    3.83
  -1 -10 -23   58.93    3.78
  -1  10 -23   49.51    3.20
  -1  10 -23   47.85    3.39
  -1  10 -23   44.63    3.14
  -1 -10 -23   54.54    3.67
  -1  10 -23   50.53    3.44
  -1 -10 -24    0.03    0.95
  -1  10 -24    1.00    0.92
  -1  10 -24   -0.95    1.07
  -1 -10 -24    0.62    0.91
  -1 -10 -24    1.33    1.07
   1 -11 -23    2.25    1.01
   1  11 -23    3.01    1.09
   1  11 -23    2.76    1.26
   1  11 -23    1.08    0.95
   1  11 -23    2.93    1.15
   1 -11 -23    1.20    0.99
   1  11 -22    3.43    1.39
   1  11 -22    1.72    1.25
   1 -11 -22    3.94    1.53
   1  11 -22    3.47    1.58
   1 -11 -22    3.92    1.11
   1 -11 -22    1.90    1.21
   1  11 -22    1.72    1.02
   1 -11 -21   72.15    4.46
   1  11 -21   69.26    4.49
   1  11 -21   76.05    4.57
   1  11 -21   82.27    5.13
   1  11 -21   79.90    4.87
   1  11 -21   70.83    3.87
   1 -11 -21   64.36    4.19
   1 -11 -21   69.73    3.97
   1  11 -21   69.78    4.16
   1  11 -20    6.26    2.13
   1  11 -20    8.05    1.62
   1 -11 -20    7.00    1.84
   1  11 -20    7.92    1.63
   1 -11 -20    8.43    1.85
   1  11 -20    5.96    1.70
   1  11 -20    9.73    2.06
   1 -11 -20    6.98    1.74
   1  11 -20    8.74    2.13
   1  11 -20    5.74    2.00
   1  11 -19   18.20    2.40
   1 -11 -19   22.48    2.95
   1  11 -19   17.07    3.10
   1  11 -19   18.55    2.83
   1  11 -19   23.24    3.14
   1 -11 -19   18.45    2.40
   1  11 -19   20.07    2.64
   1 -11 -19   26.47    3.28
   1  11 -19   17.21    2.73
   1  11 -18  173.90    8.01
   1 -11 -18  137.83    6.52
   1  11 -18  162.10    6.88
   1  11 -18  150.31    8.37
  -1  11  18  148.39    7.12
   1  11 -18  160.02    7.93
   1  11 -18  164.59    8.03
   1  11 -17   -1.87    2.43
   1  11 -17   -0.79    2.39
   1  11 -17   -0.30    1.68
   1 -11 -17    1.62    1.36
  -1  11  17   -0.96    1.58
   1  11 -17   -2.28    2.30
   1  11 -17    4.40    2.27
  -1  11  16   19.66    2.97
   1  11 -16   17.63    3.75
   1  11 -16   18.77    2.78
   1 -11 -16   21.73    2.66
   1  11 -16   18.98    3.06
   1  11 -16   19.13    3.30
   1  11 -16   23.87    3.64
  -1  11  15   -0.62    1.66
   1  11 -15    1.69    1.95
   1  11 -15    0.52    1.57
   1 -11 -15    1.63    1.45
  -1  11  15    3.71    2.53
   1  11 -15   -0.26    2.36
   1  11 -15   -1.03    2.03
  -1  11  14    2.26    2.10
   1 -11 -14    4.32    2.33
   1  11 -14   -0.03    2.33
   1  11 -14    0.41    1.79
   1  11 -14    0.98    1.75
   1  11 -14    0.59    2.15
  -1  11  14    2.84    1.99
  -1  11  14    0.55    1.45
   1  11 -13  107.96    6.57
   1  11 -13  127.76    6.92
  -1  11  13  113.31    7.32
   1  11 -13  114.16    7.41
   1 -11 -13  109.41    6.80
  -1  11  13  112.07    7.20
   1  11 -13  100.46    7.62
  -1  11  13  108.05    6.68
   1  11 -12   60.03    5.06
   1 -11 -12   55.85    5.04
  -1  11  12   55.29    5.16
  -1  11  12   55.07    4.86
   1  11 -12   62.24    5.95
   1  11 -12   59.02    4.95
  -1  11  12   59.26    5.47
   1 -11 -11    2.83    1.56
   1  11 -11    1.54    2.07
  -1  11  11    3.32    2.18
  -1  11  11    0.51    2.10
   1 -11 -11    3.12    2.06
  -1  11  11    2.65    1.66
   1  11 -11    3.63    1.71
   1  11 -10  252.21   10.43
   1  11 -10  258.36   10.21
   1 -11 -10  266.28   11.06
  -1  11  10  265.99   10.92
   1  11 -10  259.02   10.74
  -1  11  10  259.88   11.62
   1 -11 -10  262.50   10.18
  -1  11  10  239.38   11.40
   1  11  -9    3.51    1.88
  -1  11   9    6.33    2.31
   1  11  -9    6.74    2.47
   1 -11  -9    3.52    1.83
  -1  11   9    3.36    2.11
  -1  11   9    5.45    2.48
   1 -11  -9    6.85    2.56
   1  11  -8   72.61    5.77
  -1  11   8   73.40    6.22
   1 -11  -8   75.25    5.45
  -1  11   8   66.84    6.05
   1  11  -8   70.81    5.31
   1 -11  -8   67.76    5.59
  -1  11   8   66.51    5.51
   1 -11  -7   62.08    5.40
  -1  11   7   61.31    5.62
   1  11  -7   69.71    5.08
  -1 -11   7   64.46    4.74
   1 -11  -7   68.55    5.19
   1  11  -7   68.12    5.70
  -1  11   7   65.35    5.50
  -1  11   7   59.64    5.76
  -1  11   6  107.11    7.57
  -1 -11   6  103.88    6.04
   1  11  -6  114.56    6.47
  -1  11   6  116.14    7.20
  -1  11   6  114.33    7.61
   1 -11  -6  108.97    6.54
   1 -11  -6  111.03    7.08
   1  11  -6  126.57    7.69
   1 -11  -5   69.70    5.19
   1  11  -5   68.45    4.96
  -1  11   5   56.48    5.43
  -1  11   5   62.00    5.72
  -1 -11   5   71.33    5.02
   1  11  -5   70.08    5.54
  -1  11   5   64.79    5.77
   1  11  -5   82.46    6.15
  -1  11   5   72.16    5.76
   1 -11  -5   62.92    5.31
  -1 -11   4   28.52    3.50
  -1  11   4   36.61    4.17
  -1  11   4   32.56    4.31
   1 -11  -4   33.70    4.01
   1  11  -4   39.02    4.27
   1  11  -4   35.29    4.18
  -1  11   4   31.01    4.25
   1 -11  -4   35.55    3.78
  -1  11   4   34.66    4.25
   1  11  -4   33.71    4.13
   1  11  -4   35.64    3.60
   1 -11  -3   81.08    5.81
  -1  11   3   81.80    6.37
   1  11  -3   85.86    6.25
  -1 -11   3   82.06    5.52
   1  11  -3   68.75    5.77
   1  11  -3   89.62    6.48
  -1  11   3   77.85    6.31
  -1  11   3   64.58    5.91
  -1  11   3   83.67    6.28
   1 -11  -3   80.61    5.95
   1  11  -3   83.09    5.30
   1  11  -2   60.10    5.18
   1  11  -2   65.20    4.62
  -1  11   2   63.00    5.31
  -1  11   2   64.03    5.70
   1 -11  -2   62.14    4.92
   1  11  -2   63.17    5.62
   1 -11  -2   58.34    5.16
  -1  11   2   58.55    5.65
  -1  11   2   60.87    5.72
  -1 -11   2   58.41    4.70
   1  11  -1    3.93    2.11
   1  11  -1    2.50    1.71
  -1  11   1    5.71    2.64
   1  11  -1    5.46    2.25
  -1 -11   1    7.92    2.67
  -1 -11   1    5.03    2.07
  -1 -11   1    2.79    1.73
  -1  11   1    6.64    2.71
   1 -11  -1    2.08    1.61
   1 -11  -1    8.39    2.16
  -1  11   1    7.39    2.24
  -1  11   1    3.00    2.00
  -1  11   1    4.88    1.75
  -1  11   0  344.80   13.73
  -1  11   0  363.05   12.36
   1  11   0  349.64   13.05
   1 -11   0  348.48   12.70
   1  11   0  401.14   14.28
  -1 -11   0  361.97   12.50
  -1  11   0  385.83   13.67
   1  11   0  361.95   13.99
  -1 -11   0  351.94   12.89
  -1  11   0  374.13   13.76
  -1 -11   0  419.77   15.08
  -1  11   0  361.67   13.88
  -1 -11  -1   17.88    3.21
  -1  11  -1    9.69    2.48
   1 -11   1   11.02    2.55
  -1  11  -1   10.94    2.39
  -1  11  -1    8.24    2.50
   1  11   1   11.55    3.00
  -1 -11  -1    9.04    2.30
  -1  11  -1   14.37    3.30
   1  11   1    5.85    2.30
  -1  11  -1   10.66    2.71
   1  11   1   15.64    2.93
  -1 -11  -1   10.91    2.44
  -1  11  -2   13.06    2.20
  -1  11  -2   11.45    2.37
  -1  11  -2   11.18    2.85
  -1 -11  -2    9.36    2.43
   1  11   2    9.60    2.69
   1  11   2   10.00    2.37
  -1 -11  -2   11.20    2.49
   1 -11   2   14.99    2.82
   1  11   2    7.83    2.56
  -1  11  -2   11.35    2.73
  -1  11  -2   12.70    2.79
  -1 -11  -2   15.39    3.47
  -1  11  -2   15.68    2.89
  -1 -11  -3   -0.77    1.72
  -1 -11  -3    0.24    1.43
  -1  11  -3    2.98    1.89
  -1  11  -3   -0.77    1.85
   1  11   3    1.41    1.73
   1 -11   3   -0.22    1.42
  -1  11  -3   -1.21    1.43
  -1  11  -3    0.93    1.80
   1  11   3    3.39    2.42
   1  11   3    2.03    2.27
  -1  11  -3    0.23    1.77
   1  11   4   12.60    2.85
  -1  11  -4   11.58    2.20
  -1  11  -4   13.73    2.70
  -1  11  -4   13.93    2.86
   1  11   4   13.87    3.04
  -1 -11  -4   15.68    2.66
   1 -11   4   10.07    2.41
  -1  11  -4   12.89    3.15
  -1 -11  -4   13.73    2.88
  -1  11  -4   15.43    3.17
   1  11   4   15.00    3.03
  -1 -11  -5    0.11    1.92
  -1  11  -5   -0.67    1.66
   1  11   5   -1.28    2.24
  -1 -11  -5    2.83    1.69
  -1  11  -5    1.15    1.89
  -1  11  -5   -2.83    2.37
   1  11   5    0.17    1.55
  -1  11  -5    0.02    1.94
   1  11   5   -0.89    2.19
  -1  11  -6   64.00    4.83
   1  11   6   65.19    5.72
  -1 -11  -6   55.25    4.76
  -1  11  -6   61.47    5.50
  -1  11  -6   63.09    5.00
  -1 -11  -6   64.32    5.47
   1  11   6   61.50    5.74
   1  11   6   65.02    5.20
  -1  11  -7    2.55    1.69
  -1  11  -7    6.37    2.20
   1  11   7    7.53    2.75
  -1 -11  -7    5.51    2.35
   1  11   7    7.39    3.11
  -1  11  -7   10.43    2.57
   1  11   7    2.32    1.56
  -1 -11  -7    3.60    1.86
  -1 -11  -8  200.69    9.04
   1  11   8  193.25    9.99
  -1  11  -8  215.88    9.71
   1  11   8  199.74   10.28
  -1  11  -8  209.17    9.11
   1  11   8  191.56    8.97
  -1  11  -8  206.14    8.94
  -1 -11  -8  204.22    9.70
  -1 -11  -9    0.42    1.84
   1  11   9   -2.18    2.22
  -1 -11  -9    1.90    1.60
  -1  11  -9   -0.04    1.76
  -1  11  -9   -0.27    1.87
   1  11   9    0.58    2.36
  -1  11  -9    0.13    1.80
   1  11   9    1.44    1.63
  -1 -11 -10  231.18   10.26
  -1  11 -10  206.53    9.91
  -1 -11 -10  232.77    9.90
  -1  11 -10  224.93    9.50
  -1  11 -10  228.90    9.41
   1  11  10  202.25   10.40
   1  11  10  228.06   10.69
   1  11  11  145.08    8.56
   1  11  11  144.38    8.41
  -1  11 -11  148.17    7.66
  -1 -11 -11  147.43    8.03
  -1 -11 -11  152.00    7.94
  -1  11 -11  149.63    7.43
  -1  11 -11  152.17    8.34
  -1  11 -12   40.58    4.25
   1  11  12   38.25    4.59
  -1  11 -12   38.74    4.60
  -1  11 -12   36.82    3.94
  -1 -11 -12   48.75    4.65
   1  11  12   30.86    3.95
  -1 -11 -12   29.46    3.70
  -1  11 -12   30.53    3.38
  -1  11 -12   34.40    4.16
  -1  11 -13    4.66    2.19
  -1  11 -13    3.81    1.54
  -1  11 -13    4.16    2.11
  -1 -11 -13    4.04    2.11
  -1  11 -13    7.20    2.64
   1  11  13    6.02    2.19
  -1  11 -13    5.28    1.79
  -1  11 -13    3.58    2.15
   1  11  13    6.45    2.54
  -1  11 -14    1.57    2.06
  -1 -11 -14   -1.63    1.96
  -1  11 -14    2.87    2.40
  -1  11 -14    0.07    2.25
  -1  11 -14    5.44    2.26
  -1 -11 -14    3.88    2.63
  -1  11 -14    0.19    1.91
   1  11  14    4.93    1.76
  -1  11 -14    2.66    1.68
  -1  11 -15   16.57    2.57
  -1  11 -15   22.87    3.26
  -1  11 -15   20.01    3.37
  -1 -11 -15   16.86    2.66
  -1  11 -15   18.93    3.14
  -1 -11 -15   22.39    3.76
  -1 -11 -15   20.22    3.18
  -1  11 -15   19.17    3.03
  -1  11 -15   17.08    3.28
   1  11  15   24.14    3.46
  -1  11 -15   16.66    3.01
  -1  11 -16   52.47    4.54
  -1  11 -16   45.09    4.82
  -1  11 -16   55.61    5.05
  -1 -11 -16   54.37    4.71
  -1 -11 -16   35.42    3.52
  -1  11 -16   44.83    4.09
  -1 -11 -16   46.80    4.89
  -1  11 -16   44.07    4.35
  -1  11 -16   46.02    4.38
  -1  11 -16   41.57    3.86
  -1  11 -17   -2.06    1.72
  -1  11 -17   -1.02    1.86
  -1 -11 -17   -0.15    1.36
  -1  11 -17    1.33    1.45
  -1 -11 -17   -1.98    2.02
  -1  11 -17   -0.50    1.62
  -1  11 -17    0.74    1.87
  -1  11 -17    0.02    2.15
  -1 -11 -17    0.24    1.86
  -1  11 -18    4.78    1.71
  -1  11 -18   -0.38    1.45
  -1  11 -18    1.36    1.54
  -1  11 -18    1.38    1.75
  -1 -11 -18    0.04    1.53
  -1  11 -18    3.54    2.15
  -1 -11 -18   -1.18    1.34
  -1  11 -18    1.81    2.01
  -1 -11 -18    0.56    1.83
  -1  11 -18   -0.08    1.39
  -1 -11 -19   11.15    2.24
  -1  11 -19    8.52    2.27
  -1  11 -19   15.33    2.24
  -1 -11 -19   14.24    2.23
  -1  11 -19   10.59    2.23
  -1  11 -19    9.77    2.02
  -1  11 -19   12.94    2.01
  -1 -11 -19   11.57    2.38
  -1 -11 -19   11.20    2.33
  -1 -11 -20    1.49    1.53
  -1  11 -20    1.97    1.59
  -1  11 -20   -0.73    1.16
  -1  11 -20   -2.03    1.57
  -1 -11 -20   -0.50    1.44
  -1  11 -20   -0.61    1.34
  -1  11 -20   -3.00    1.60
  -1  11 -20   -1.39    1.32
  -1  11 -20    0.90    1.02
  -1 -11 -20    0.91    1.21
  -1 -11 -21   -0.30    1.35
  -1  11 -21    2.19    1.08
  -1 -11 -21    1.19    1.36
  -1  11 -21    1.39    1.12
  -1  11 -21    1.88    1.28
  -1 -11 -21    1.15    1.12
  -1  11 -21    1.58    0.97
  -1  11 -21    1.63    1.40
  -1  11 -21    1.75    1.36
  -1  11 -22    0.01    0.88
  -1  11 -22   -1.58    0.91
  -1  11 -22   -2.28    1.13
  -1  11 -22    1.70    1.07
  -1 -11 -22    0.60    1.02
  -1 -11 -22   -0.91    1.10
  -1 -11 -22   -1.82    1.17
  -1  11 -22    1.48    1.07
  -1  11 -22    1.24    1.14
  -1  11 -23    2.00    0.96
  -1 -11 -23   -0.02    0.82
  -1 -11 -23    0.48    0.83
   1  12 -21   11.29    1.67
   1 -12 -21   13.93    1.69
   1  12 -21    8.96    1.55
   1 -12 -21   14.60    1.91
   1  12 -21   12.48    1.98
   1 -12 -20    7.69    1.52
   1  12 -20    6.91    1.66
   1 -12 -20    4.18    1.45
   1  12 -20    6.36    1.70
   1  12 -20    6.01    1.59
   1  12 -20    8.24    1.53
   1 -12 -20    9.35    1.86
   1  12 -20    9.34    1.66
   1 -12 -19    3.72    1.53
   1  12 -19    2.96    1.75
   1  12 -19    7.71    1.83
   1  12 -19    4.36    1.66
   1  12 -19    9.06    1.67
   1  12 -19    8.55    2.09
   1 -12 -19    5.56    1.55
   1  12 -18    0.01    1.32
  -1  12  18    1.22    1.32
   1  12 -18   -1.81    1.89
   1 -12 -18   -1.55    1.68
   1 -12 -18   -0.47    1.35
   1  12 -18   -0.17    1.49
   1  12 -18   -0.66    1.43
   1  12 -18    0.76    1.46
  -1  12  17   73.40    4.82
   1  12 -17   76.59    4.66
   1  12 -17   70.19    4.92
   1  12 -17   77.72    4.99
   1 -12 -17   72.36    4.74
   1 -12 -17   83.70    5.88
   1  12 -17   75.49    5.15
   1  12 -17   73.00    5.55
   1  12 -16  175.09    7.37
   1 -12 -16  190.64    9.24
  -1  12  16  159.10    7.66
   1 -12 -16  168.42    7.53
   1  12 -16  168.75    8.01
   1  12 -16  183.30    7.99
   1  12 -16  157.92    8.48
   1  12 -16  177.84    8.17
   1  12 -15   17.32    2.66
   1 -12 -15   14.43    2.51
  -1  12  15   14.23    2.78
   1  12 -15   10.59    2.71
   1  12 -15   15.70    2.48
   1  12 -15   14.22    3.28
   1  12 -15   13.70    2.85
   1  12 -14    6.42    2.20
  -1  12  14    2.82    1.60
  -1  12  14    5.01    1.86
   1  12 -14    6.21    2.28
   1  12 -14    4.84    2.75
   1 -12 -14    6.96    2.08
  -1  12  14    4.65    2.11
   1 -12 -14    4.43    1.86
   1  12 -14    4.77    1.93
  -1  12  13   23.29    2.90
  -1  12  13   24.83    3.58
   1  12 -13   26.63    3.33
   1  12 -13   23.76    3.84
   1  12 -13   28.56    3.92
   1 -12 -13   24.77    3.14
   1 -12 -13   22.50    3.16
  -1  12  13   24.62    3.51
   1 -12 -12  239.77    9.51
   1 -12 -12  231.44    9.95
   1  12 -12  251.73   10.79
  -1  12  12  250.04   11.02
   1  12 -12  242.20    9.63
   1  12 -12  235.20   11.26
  -1  12  12  229.70   10.38
  -1  12  12  224.52    9.56
   1 -12 -11   25.42    3.65
   1  12 -11   24.81    4.28
   1  12 -11   22.28    3.04
  -1  12  11   29.34    3.73
   1 -12 -11   27.87    3.13
  -1  12  11   24.92    3.86
  -1  12  11   19.98    3.30
  -1  12  10   67.82    6.04
  -1  12  10   74.64    5.58
   1  12 -10   73.85    5.55
   1 -12 -10   70.76    5.04
   1 -12 -10   78.79    5.90
  -1  12  10   75.57    6.23
   1  12 -10   72.45    5.22
   1 -12  -9    0.21    1.59
  -1  12   9    0.15    2.21
   1  12  -9    0.49    1.71
   1  12  -9   -0.54    1.89
   1 -12  -9   -0.74    1.82
  -1  12   9   -1.77    1.93
  -1  12   9   -2.93    2.46
   1  12  -8    0.08    1.70
   1 -12  -8    3.35    1.86
  -1  12   8    1.43    2.23
   1  12  -8   -0.12    1.79
  -1  12   8    2.33    2.37
   1 -12  -8    1.08    1.68
  -1  12   8   -2.46    1.86
   1  12  -7   61.85    5.45
   1  12  -7   67.82    5.10
   1 -12  -7   58.55    4.90
   1 -12  -7   56.78    5.23
  -1 -12   7   57.25    4.50
  -1  12   7   48.72    5.41
  -1  12   7   53.85    5.39
  -1  12   7   60.38    5.21
  -1  12   6    7.52    2.81
  -1 -12   6    9.66    2.18
  -1  12   6   15.28    3.13
  -1  12   6   11.79    2.98
   1  12  -6   11.88    2.35
   1  12  -6   11.90    3.08
   1 -12  -6   11.36    2.85
   1 -12  -6   10.20    2.54
  -1  12   5  180.41    9.82
   1  12  -5  174.23    8.02
  -1  12   5  165.11    9.49
   1  12  -5  192.54    9.63
  -1 -12   5  165.26    7.98
   1 -12  -5  173.74    9.06
  -1  12   5  191.61    9.87
   1  12  -5  171.46    8.99
   1 -12  -5  183.39    8.64
   1  12  -4   40.14    4.69
  -1 -12   4   43.66    4.24
   1 -12  -4   36.96    4.06
   1 -12  -4   44.73    4.60
   1  12  -4   47.88    5.14
  -1  12   4   49.90    5.14
   1  12  -4   34.63    3.84
  -1  12   4   36.37    4.55
   1  12  -4   43.19    3.96
  -1  12   4   39.41    4.37
  -1  12   3    9.44    2.98
   1 -12  -3    7.97    2.18
  -1  12   3    6.79    2.70
   1  12  -3    8.36    2.14
  -1  12   3    8.40    2.54
   1  12  -3    8.52    2.80
   1  12  -3    9.46    2.53
   1  12  -3    7.28    2.20
  -1 -12   3    6.85    2.00
   1 -12  -3    5.02    2.45
   1  12  -3    8.22    2.59
  -1  12   2   12.08    3.08
   1  12  -2    6.34    2.57
   1  12  -2    9.98    2.96
   1  12  -2   11.96    2.36
  -1  12   2    6.97    2.55
  -1  12   2    4.59    2.16
   1 -12  -2    9.78    2.61
   1  12  -2    8.59    2.36
   1 -12  -2    8.96    2.31
  -1 -12   2    9.61    2.35
   1 -12  -1    1.34    1.59
  -1 -12   1    2.79    1.92
  -1 -12   1   -0.28    1.91
   1  12  -1    0.76    2.19
   1 -12  -1    6.42    2.52
  -1  12   1    2.68    2.37
   1  12  -1   -0.25    2.10
  -1  12   1   -0.39    2.03
   1  12  -1    0.59    2.00
  -1  12   1    1.39    2.01
   1  12  -1    2.25    1.50
   1 -12  -1   -1.45    1.83
  -1 -12   0  186.99    8.83
   1  12   0  166.02    8.82
   1 -12   0  175.49    8.59
   1  12   0  198.67   10.05
  -1  12   0  185.71    9.48
   1  12   0  184.08    9.88
  -1 -12   0  194.01   10.22
   1 -12   0  178.67    8.91
  -1  12   0  182.75    9.65
  -1  12   0  187.05    9.92
   1 -12   1    9.05    2.49
   1  12   1    3.26    2.50
  -1  12  -1    5.61    2.06
  -1 -12  -1    5.63    2.12
   1 -12   1    5.39    2.01
  -1 -12  -1    8.21    2.65
   1  12   1    7.28    2.47
  -1  12  -1    2.99    1.95
   1  12   1    5.84    2.68
  -1  12  -2   91.66    6.76
  -1 -12  -2   89.88    6.02
  -1 -12  -2   97.64    7.44
   1 -12   2   91.37    6.16
   1  12   2   96.58    7.35
   1 -12   2   88.74    6.06
  -1  12  -2   98.26    6.87
  -1  12  -2   87.74    5.35
   1  12   2   88.38    6.35
  -1  12  -3   11.22    2.72
  -1 -12  -3   10.11    2.29
  -1  12  -3   11.85    2.38
   1 -12   3   12.29    2.66
  -1  12  -3    7.71    2.30
   1  12   3    8.78    3.08
   1  12   3    9.42    2.57
  -1 -12  -3   11.91    3.18
   1  12   3   11.01    3.14
  -1  12  -3    5.46    2.44
  -1 -12  -3    8.39    2.40
  -1 -12  -4   -0.83    1.56
  -1  12  -4   -0.29    1.70
  -1 -12  -4   -1.69    2.72
   1 -12   4   -0.23    1.45
  -1  12  -4   -1.21    1.67
  -1  12  -4   -4.38    2.64
  -1 -12  -4    2.04    2.52
  -1  12  -4   -2.33    1.57
   1  12   4    1.15    2.18
   1  12   4    2.50    2.37
   1  12   4    3.02    2.03
   1  12   5   62.79    5.27
  -1  12  -5   71.30    5.07
   1  12   5   67.40    6.20
  -1 -12  -5   59.95    5.48
  -1  12  -5   74.71    5.56
  -1  12  -5   82.42    6.22
  -1 -12  -5   69.35    6.24
   1  12   5   64.35    5.83
   1 -12   5   69.98    5.29
  -1  12  -5   61.50    5.29
  -1 -12  -5   69.68    5.42
  -1 -12  -6   27.71    3.59
   1  12   6   30.65    4.42
  -1 -12  -6   32.84    4.69
   1  12   6   26.02    3.50
  -1  12  -6   27.86    3.67
  -1 -12  -6   21.08    3.54
   1 -12   6   29.34    3.53
  -1  12  -6   23.97    3.55
   1  12   6   25.83    3.93
  -1  12  -6   23.29    3.00
   1  12   7   18.01    2.93
  -1 -12  -7   15.27    3.10
   1  12   7   19.51    3.66
  -1 -12  -7   17.42    3.66
  -1 -12  -7   16.71    2.98
  -1  12  -7   15.26    2.84
  -1  12  -7   13.05    2.45
   1  12   7   17.58    3.05
  -1  12  -7   16.40    2.75
   1  12   7   14.89    3.29
   1 -12   7   19.01    2.95
   1  12   8    3.20    1.82
  -1  12  -8    3.97    1.99
  -1 -12  -8    6.57    3.22
   1  12   8    1.99    2.41
   1  12   8    1.45    1.91
   1 -12   8    4.93    1.84
  -1  12  -8    3.55    1.77
  -1  12  -8    7.34    2.43
  -1 -12  -8    4.22    1.98
   1  12   8    4.97    2.55
  -1  12  -8    0.65    1.81
   1  12   9  116.36    7.79
  -1  12  -9  119.31    6.68
  -1 -12  -9  145.29    9.14
  -1  12  -9  119.82    6.77
   1 -12   9  119.79    6.35
   1  12   9  116.91    7.75
  -1  12  -9  122.52    7.28
   1  12   9  122.96    7.28
   1  12   9  111.08    6.57
   1  12  10  112.65    7.36
  -1  12 -10  110.41    6.40
  -1 -12 -10  133.66    8.92
   1  12  10  103.37    7.28
   1  12  10  114.05    6.74
  -1  12 -10  112.11    7.01
  -1  12 -10  119.22    6.62
  -1 -12 -10  115.81    6.50
  -1  12 -11   82.11    5.83
  -1  12 -11   98.79    6.03
   1  12  11   81.58    6.06
   1  12  11   81.68    6.33
  -1 -12 -11   85.17    5.69
  -1  12 -11   80.64    5.55
  -1  12 -12  136.20    7.08
  -1  12 -12  139.38    7.90
  -1 -12 -12  137.50    7.20
  -1  12 -12  134.23    7.58
   1  12  12  121.01    7.46
  -1  12 -12  134.83    6.94
  -1  12 -13   14.80    3.13
  -1 -12 -13   11.95    2.47
   1  12  13    9.28    2.30
  -1  12 -13   13.20    2.69
  -1  12 -13   10.31    2.50
  -1  12 -13    7.18    2.54
  -1  12 -13   10.80    2.40
  -1 -12 -13   16.08    3.65
  -1  12 -14   59.70    4.74
  -1 -12 -14   69.56    5.02
  -1  12 -14   60.31    4.56
  -1  12 -14   58.60    4.76
  -1 -12 -14   73.09    6.08
  -1  12 -14   62.49    5.71
  -1  12 -14   65.93    4.84
  -1  12 -14   56.32    4.97
   1  12  14   56.77    4.77
   1  12  15   10.06    2.21
  -1  12 -15   10.32    2.30
  -1 -12 -15   13.97    3.35
  -1  12 -15   10.75    2.78
  -1  12 -15    9.93    2.52
  -1  12 -15   10.62    2.37
  -1 -12 -15    8.37    2.14
  -1  12 -15   10.38    2.85
  -1  12 -15   14.94    2.64
  -1 -12 -16   22.93    2.99
  -1  12 -16   16.90    2.58
  -1  12 -16   19.98    3.49
  -1  12 -16   16.72    2.37
  -1 -12 -16   20.86    3.32
  -1  12 -16   17.50    2.58
  -1  12 -16   21.52    3.10
  -1 -12 -17    4.45    1.66
  -1  12 -17   -0.81    1.50
  -1 -12 -17    4.08    2.15
  -1  12 -17    0.80    1.40
  -1  12 -17    1.56    1.96
  -1  12 -17    6.56    1.93
  -1 -12 -17    1.86    1.87
  -1  12 -17   -0.22    1.31
  -1  12 -18    6.79    1.69
  -1 -12 -18    3.57    1.71
  -1  12 -18    5.23    1.64
  -1 -12 -18    7.12    1.86
  -1 -12 -18    7.38    2.02
  -1  12 -18    4.99    1.68
  -1  12 -18    3.08    1.79
  -1  12 -19   14.06    2.37
  -1 -12 -19   18.19    2.46
  -1  12 -19   12.85    2.04
  -1 -12 -19   16.54    2.42
  -1  12 -19   11.73    1.80
  -1  12 -19   12.47    1.83
  -1 -12 -19   15.01    2.08
  -1  12 -19   16.73    1.96
  -1  12 -19   14.57    2.04
  -1  12 -20   30.69    2.53
  -1  12 -20   31.09    2.32
  -1  12 -20   30.00    2.40
  -1 -12 -20   34.82    2.93
  -1 -12 -20   34.64    2.82
  -1  12 -20   33.31    2.77
  -1  12 -20   29.15    2.75
  -1 -12 -21    4.04    1.13
  -1 -12 -21    5.60    1.35
   1 -13 -19    4.60    1.13
   1  13 -19    6.29    1.50
   1  13 -19    6.08    1.37
   1 -13 -19    4.14    1.26
   1  13 -19    1.91    1.20
   1  13 -19    4.63    1.22
   1 -13 -19    7.92    1.57
   1  13 -18    0.61    1.39
   1 -13 -18   -0.35    0.96
   1  13 -18   -0.08    1.35
   1  13 -18   -0.05    1.11
   1  13 -18    3.13    1.33
   1 -13 -18   -1.04    1.30
   1 -13 -18    1.45    1.28
   1 -13 -17    0.24    1.46
   1  13 -17   -0.66    1.31
   1  13 -17    0.96    1.60
   1  13 -17    1.12    1.17
   1 -13 -17    1.33    1.03
   1  13 -17    3.15    1.53
   1 -13 -16   -0.85    1.07
   1  13 -16   -0.83    1.24
   1 -13 -16   -0.21    1.91
   1  13 -16    2.02    1.86
   1  13 -16    4.33    1.56
   1  13 -16    1.32    1.55
   1  13 -16   -0.14    1.27
   1 -13 -15   45.94    3.47
   1  13 -15   46.98    3.66
   1  13 -15   49.19    4.45
  -1  13  15   46.20    3.99
   1  13 -15   48.83    3.65
   1  13 -15   45.82    3.90
   1  13 -15   48.75    4.23
   1 -13 -15   53.96    4.75
   1 -13 -14    5.91    1.48
   1  13 -14    8.00    2.03
   1 -13 -14    6.62    2.46
   1  13 -14    5.11    2.00
   1  13 -14    4.59    1.95
   1  13 -14    9.27    2.05
  -1  13  14    7.17    2.14
   1  13 -14   10.68    2.77
  -1  13  14    6.44    1.71
   1 -13 -13   17.03    3.07
  -1  13  13   15.48    2.62
   1  13 -13   18.75    3.41
  -1  13  13   19.01    2.61
   1  13 -13   18.17    3.10
   1  13 -13   15.39    2.69
  -1  13  13   19.98    3.12
   1  13 -13   14.64    2.42
   1  13 -12   27.59    3.18
   1  13 -12   28.20    3.87
   1 -13 -12   37.38    4.55
  -1  13  12   31.76    3.84
   1  13 -12   34.37    3.44
  -1  13  12   27.23    3.02
  -1  13  12   30.88    3.65
   1  13 -12   28.29    3.52
  -1  13  11  134.98    7.09
   1  13 -11  156.12    8.00
  -1  13  11  144.60    8.02
  -1  13  11  161.01    8.27
  -1  13  11  154.45    7.41
   1 -13 -11  149.64    7.67
   1  13 -11  142.18    8.26
   1 -13 -11  175.20    9.56
   1  13 -11  152.44    7.15
   1 -13 -10   16.36    3.14
   1 -13 -10   20.53    3.64
  -1  13  10   15.43    2.86
   1  13 -10   16.49    2.91
  -1  13  10   15.38    2.99
  -1  13  10   14.96    2.68
   1  13 -10   14.25    3.32
   1  13 -10   14.39    2.70
  -1  13  10   16.87    2.96
  -1  13   9    4.40    2.38
  -1  13   9    7.69    2.60
   1 -13  -9    4.84    2.42
   1 -13  -9    1.71    2.60
   1  13  -9    7.91    2.09
   1  13  -9    2.70    2.01
  -1  13   9    6.38    2.10
   1 -13  -8   67.39    6.17
  -1  13   8   60.26    5.69
   1  13  -8   64.13    4.78
   1 -13  -8   62.91    4.77
  -1  13   8   64.43    5.54
   1  13  -8   70.30    5.56
   1 -13  -8   62.74    5.25
  -1  13   8   64.10    5.19
  -1  13   7   69.40    6.10
   1 -13  -7   82.25    6.77
  -1 -13   7   68.47    4.73
  -1  13   7   68.78    5.39
   1  13  -7   72.11    5.11
   1 -13  -7   71.15    5.16
   1  13  -7   72.43    5.77
   1 -13  -7   68.59    5.64
  -1  13   7   75.61    6.29
   1  13  -6   52.91    5.05
   1 -13  -6   50.20    4.88
  -1  13   6   46.40    4.66
  -1  13   6   45.18    4.89
   1  13  -6   39.02    3.69
   1 -13  -6   47.32    5.25
  -1  13   6   48.73    5.17
  -1 -13   6   43.19    3.85
   1 -13  -6   46.61    4.30
   1 -13  -5  198.78   10.44
   1  13  -5  192.09    9.53
   1 -13  -5  179.47    9.05
   1 -13  -5  185.26    8.62
  -1  13   5  192.39    9.95
  -1  13   5  176.98    9.72
  -1  13   5  178.38    8.94
  -1 -13   5  176.55    8.00
   1  13  -5  175.27    7.79
  -1  13   4   26.47    3.90
  -1  13   4   21.85    3.72
   1 -13  -4   26.60    3.86
   1  13  -4   27.03    3.41
   1  13  -4   27.37    3.95
   1 -13  -4   28.92    3.51
   1 -13  -4   24.69    3.64
   1  13  -4   21.04    2.80
  -1  13   4   29.39    3.91
  -1 -13   4   26.85    3.33
   1 -13  -3   57.38    4.89
   1 -13  -3   46.17    4.66
   1 -13  -3   63.47    5.87
  -1 -13   3   57.94    4.75
  -1  13   3   65.00    5.63
   1  13  -3   56.94    4.80
  -1  13   3   60.73    5.60
   1  13  -3   56.41    5.47
  -1  13   3   63.36    5.79
   1 -13  -2   17.77    2.82
   1  13  -2   20.49    3.15
  -1 -13   2   20.60    3.15
   1 -13  -2   18.76    3.38
   1  13  -2   19.72    3.71
   1 -13  -2   17.78    3.13
  -1  13   2   16.27    3.18
   1  13  -2   22.35    3.75
  -1  13   2   21.14    3.61
   1  13  -1   27.27    3.92
   1 -13  -1   32.74    3.69
  -1 -13   1   33.09    3.72
  -1  13   1   31.92    4.10
   1  13  -1   34.44    4.39
   1  13  -1   37.69    4.69
   1 -13  -1   31.03    3.82
   1 -13  -1   38.79    4.42
  -1  13   1   36.93    4.63
   1  13  -1   30.08    3.96
   1 -13   0    1.66    1.98
   1  13   0   -0.06    1.91
   1  13   0    0.08    2.18
  -1  13   0    2.65    2.09
   1  13   0    1.87    2.10
  -1  13   0    0.06    2.42
  -1 -13   0    1.02    1.68
  -1 -13   0    4.24    2.05
   1  13   1    2.83    2.31
  -1 -13  -1    4.17    2.03
   1  13   1    1.87    2.08
  -1 -13  -1    2.11    1.91
   1  13   1    2.46    1.95
  -1  13  -1    1.21    1.99
  -1  13  -1    1.27    1.88
   1 -13   1    1.62    1.58
   1  13   2   -0.06    1.81
  -1  13  -2    1.78    2.10
   1 -13   2    0.60    1.59
  -1  13  -2    2.05    2.14
  -1  13  -2    4.41    2.51
   1  13   2    2.20    2.33
   1  13   2    3.92    2.99
  -1 -13  -2    2.03    2.10
  -1 -13  -2    2.95    2.01
   1  13   3    1.66    2.31
  -1 -13  -3   -0.41    2.01
  -1  13  -3    0.35    1.41
  -1  13  -3   -0.10    1.99
  -1  13  -3    0.06    2.19
   1 -13   3   -0.24    1.77
   1  13   3   -0.54    2.30
  -1 -13  -3   -0.76    1.58
   1  13   3    0.54    1.75
  -1  13  -3   -2.04    1.96
   1  13   4   21.98    3.58
   1 -13   4   18.29    2.94
  -1 -13  -4   24.76    4.09
   1  13   4   16.61    3.48
   1  13   4   15.43    2.97
  -1 -13  -4   20.63    3.07
  -1  13  -4   22.63    2.87
  -1  13  -4   18.75    3.09
  -1  13  -4   23.88    3.79
   1  13   5   60.12    5.40
   1  13   5   65.10    6.02
  -1  13  -5   53.78    4.72
  -1 -13  -5   60.92    5.08
   1  13   5   47.89    4.61
  -1  13  -5   70.33    5.73
  -1 -13  -5   59.70    5.98
   1 -13   5   57.71    4.58
  -1  13  -5   49.54    4.07
   1  13   6    2.57    2.17
  -1 -13  -6    5.11    2.79
   1 -13   6    3.31    1.44
  -1  13  -6    7.62    2.51
   1  13   6    0.76    2.10
   1  13   6    4.15    1.94
  -1  13  -6    5.14    1.99
   1  13   7   33.67    4.56
  -1  13  -7   34.82    3.87
   1  13   7   37.14    4.15
  -1  13  -7   29.17    3.31
  -1 -13  -7   39.75    4.99
   1 -13   7   37.23    3.57
  -1  13  -7   35.41    4.09
   1  13   7   39.07    3.95
   1  13   8    1.61    2.07
  -1 -13  -8    4.73    2.86
   1 -13   8    2.12    1.57
  -1  13  -8    3.03    1.82
  -1  13  -8   -3.36    2.09
   1  13   8    1.73    1.54
  -1  13  -8    0.36    1.62
   1  13   8    2.68    2.08
  -1  13  -9   29.73    3.62
   1 -13   9   24.45    2.76
  -1  13  -9   29.64    3.37
  -1 -13  -9   36.42    4.95
   1  13   9   28.92    3.24
   1  13   9   25.61    3.27
  -1  13 -10    3.20    1.89
   1  13  10   -0.19    1.51
  -1 -13 -10   -3.30    2.77
  -1  13 -10    0.60    1.58
  -1  13 -11  242.14    9.21
  -1  13 -11  216.59   10.41
  -1  13 -11  229.00    9.37
  -1  13 -11  239.14    8.79
  -1  13 -11  249.03   10.23
  -1  13 -12    5.71    2.57
  -1  13 -12    8.26    2.45
  -1  13 -12    6.97    1.78
  -1 -13 -12    8.75    1.91
  -1  13 -12    6.23    1.94
  -1  13 -12    4.50    1.63
  -1 -13 -12    8.42    2.69
  -1 -13 -13    7.05    1.93
  -1  13 -13    8.86    2.41
  -1  13 -13    6.81    2.12
  -1  13 -13    8.53    2.14
  -1  13 -13    8.09    1.95
  -1 -13 -13    4.12    1.47
  -1  13 -13    5.56    1.67
  -1 -13 -13   10.02    2.84
  -1  13 -13   11.56    2.98
  -1  13 -14    0.69    1.69
  -1 -13 -14    2.86    1.27
  -1  13 -14    7.15    2.45
  -1  13 -14    6.29    1.98
  -1  13 -14    3.17    1.33
  -1  13 -14    4.32    1.65
  -1 -13 -14    6.30    2.40
  -1  13 -14    4.36    1.60
  -1 -13 -14    1.95    1.41
  -1 -13 -15    2.28    1.60
  -1  13 -15    5.09    1.58
  -1  13 -15    4.16    1.45
  -1  13 -15    1.14    1.28
  -1 -13 -15    7.33    2.33
  -1 -13 -15    0.46    1.14
  -1  13 -15    1.09    1.70
  -1  13 -15    2.29    1.55
  -1 -13 -16   40.28    3.76
  -1  13 -16   42.68    3.27
  -1  13 -16   42.36    3.56
  -1 -13 -16   43.48    3.19
  -1 -13 -16   39.31    3.47
  -1  13 -16   39.84    3.08
  -1  13 -16   37.85    3.03
   1  13  16   39.82    3.08
  -1  13 -16   40.52    3.83
  -1  13 -17    3.01    1.06
  -1  13 -17    6.06    1.73
  -1 -13 -17    5.99    2.05
  -1  13 -17    8.07    1.46
  -1 -13 -17    8.04    1.86
  -1 -13 -17    5.91    1.38
   1  13  17    4.69    1.22
  -1  13 -17    7.83    1.50
  -1  13 -17    7.81    1.52
  -1 -13 -18    4.80    1.28
  -1  13 -18   10.07    1.47
  -1 -13 -18    7.08    1.42
  -1 -13 -18    8.46    1.48
  -1  13 -18    6.51    1.35
  -1  13 -18    6.66    1.67
  -1  13 -18    4.99    1.15
  -1  13 -18    9.13    1.44
  -1  13 -19   22.20    2.27
  -1 -13 -19   28.51    2.41
   1  14 -17    5.62    1.34
   1  14 -17    4.58    1.47
   1 -14 -16   21.27    2.13
   1  14 -16   21.74    2.17
   1  14 -16   23.43    2.58
   1  14 -16   23.98    2.04
   1 -14 -16   27.72    2.79
   1  14 -16   23.65    2.36
   1 -14 -15    4.58    1.24
   1 -14 -15    5.16    1.81
   1  14 -15    7.71    1.43
   1  14 -15    4.48    1.71
   1  14 -15    8.95    1.82
   1  14 -15    6.29    1.44
   1  14 -14   39.06    3.28
   1 -14 -14   39.94    3.81
   1  14 -14   36.05    2.82
   1 -14 -14   40.82    3.13
   1  14 -14   40.75    3.66
   1  14 -14   35.00    3.02
   1 -14 -13    2.03    1.28
   1  14 -13    4.15    1.87
   1 -14 -13    4.16    2.16
   1  14 -13    3.67    1.73
   1  14 -13    5.09    1.72
   1  14 -13    1.38    1.07
   1 -14 -12   82.20    5.74
   1  14 -12   66.40    4.01
  -1  14  12   64.86    3.99
   1  14 -12   75.22    4.84
   1  14 -12   67.88    5.04
   1  14 -11  167.80    6.61
  -1  14  11  162.15    6.87
  -1  14  11  147.11    6.62
   1  14 -11  174.02    7.75
   1  14 -11  156.69    7.83
  -1  14  10   17.19    2.55
   1 -14 -10   16.89    3.14
  -1  14  10   18.74    2.64
   1  14 -10   21.34    3.33
   1  14 -10   15.83    2.77
  -1  14  10   17.61    2.80
   1  14 -10   16.57    2.38
   1 -14  -9   43.80    4.55
  -1  14   9   42.93    3.88
  -1  14   9   42.20    4.24
   1  14  -9   39.12    3.76
   1  14  -9   42.02    4.27
  -1  14   9   39.93    3.71
   1 -14  -8    4.15    2.18
  -1  14   8    5.58    2.27
   1  14  -8    1.88    1.49
  -1  14   8    3.09    1.89
   1  14  -8    3.48    1.92
  -1  14   8    2.83    1.78
   1  14  -7   34.40    3.78
   1  14  -7   32.26    3.82
   1 -14  -7   40.33    4.61
  -1  14   7   31.02    3.48
  -1  14   7   37.19    3.98
  -1  14   7   33.07    4.10
  -1 -14   7   38.01    3.33
   1  14  -6   79.17    5.60
  -1  14   6   83.71    6.33
  -1 -14   6   71.49    4.56
   1 -14  -6   75.69    5.11
  -1  14   6   76.74    5.39
   1 -14  -6   83.03    6.26
  -1  14   6   83.89    5.88
  -1 -14   5    0.49    1.26
   1 -14  -5   -1.78    1.68
   1 -14  -5    2.57    2.11
   1  14  -5    2.29    1.98
  -1  14   5    2.02    2.07
  -1  14   5   -1.66    2.13
  -1  14   5   -0.79    2.25
  -1  14   4    1.97    2.06
  -1 -14   4    0.18    1.32
  -1  14   4   -0.05    2.10
  -1  14   4    6.74    2.47
   1 -14  -4    1.28    1.64
   1 -14  -4    2.55    2.14
   1  14  -4   -0.03    1.85
   1  14  -3    6.18    1.92
   1 -14  -3    7.22    2.23
  -1 -14   3    7.64    2.00
   1 -14  -3    4.55    2.26
   1  14  -3    5.03    2.06
  -1  14   3    6.63    2.40
  -1  14   3    6.15    2.47
  -1  14   3    8.64    2.87
  -1 -14   2    1.37    1.34
   1  14  -2    3.59    2.56
  -1  14   2    6.07    2.66
  -1  14   2    3.18    1.87
   1  14  -2    4.05    1.74
   1 -14  -2    2.00    1.72
   1 -14  -2    3.98    1.95
  -1  14   2    7.16    2.79
   1  14  -1   21.96    3.11
  -1  14   1   20.24    3.44
  -1  14   1   22.14    3.37
  -1  14   1   25.51    3.72
   1 -14  -1   23.47    3.17
   1  14  -1   18.93    3.45
  -1 -14   1   20.89    2.90
  -1  14   0    4.81    2.12
   1 -14   0    3.21    1.72
  -1 -14   0    1.94    1.59
   1  14   0    5.42    2.66
  -1 -14   0    2.58    2.19
  -1  14   0    6.00    2.48
   1  14   0    1.99    1.89
  -1  14   0    6.59    2.54
  -1 -14  -1   11.82    2.27
   1  14   1   14.67    2.87
   1  14   1    9.70    2.70
  -1  14  -1    9.04    2.14
   1 -14   1    8.74    1.99
  -1  14  -1   11.02    2.75
  -1 -14  -1   13.24    2.92
  -1  14  -1   13.57    2.87
   1  14   2   81.02    5.76
   1 -14   2   75.37    5.19
  -1 -14  -2   86.34    5.61
   1  14   2   88.74    6.40
  -1  14  -2   87.15    6.26
  -1 -14  -2   82.99    6.27
  -1  14  -2   76.49    5.80
  -1  14  -3    7.86    2.50
   1 -14   3    8.81    2.17
   1  14   3   10.19    2.57
  -1  14  -3    9.53    2.41
  -1 -14  -3    9.82    2.41
  -1 -14  -3    5.39    2.18
   1  14   3    5.01    1.83
  -1  14  -4  142.94    7.68
  -1 -14  -4  140.82    8.27
   1  14   4  115.09    6.61
   1 -14   4  129.11    6.58
   1  14   4  139.88    7.74
   1 -14   5    9.78    1.99
  -1 -14  -5   16.92    3.41
  -1  14  -5    8.75    2.48
  -1  14  -5    8.49    1.83
   1  14   5    9.55    2.57
   1  14   5    6.60    2.17
  -1  14  -5    8.27    2.03
   1  14   6    1.41    1.81
   1  14   6    2.26    1.51
  -1 -14  -6    1.79    2.26
  -1  14  -6    7.32    2.20
  -1  14  -6    2.66    1.42
   1 -14   6    2.99    1.22
  -1  14  -6    3.46    1.77
   1  14   7   53.91    4.55
   1 -14   7   55.87    3.94
   1  14   7   51.18    4.02
  -1  14  -7   54.87    4.18
  -1 -14  -7   60.43    5.47
  -1  14  -7   53.60    4.40
  -1  14  -7   54.63    3.87
  -1  14  -8    1.49    1.47
   1 -14   8    0.52    1.09
  -1  14  -8    0.24    1.34
   1  14   8   -0.34    1.26
  -1 -14  -8    2.90    2.22
   1  14   8    1.41    1.44
  -1  14  -8    2.79    1.61
  -1  14  -9    2.43    1.54
  -1  14  -9    2.90    1.55
  -1 -14  -9    0.39    2.02
   1  14   9    0.33    1.39
  -1  14  -9   -0.14    1.73
  -1  14 -10  150.81    7.93
  -1 -14 -10  182.54    9.03
  -1  14 -10  161.69    6.64
  -1  14 -10  149.80    6.71
   1  14  10  153.67    6.75
  -1  14 -10  180.83    7.93
  -1  14 -11   17.29    2.33
  -1  14 -11   16.98    3.11
  -1 -14 -11   18.37    2.49
  -1  14 -11   19.36    2.71
  -1 -14 -11   20.58    3.26
  -1  14 -11   18.69    2.39
  -1  14 -12  209.77    7.30
  -1  14 -12  191.52    8.40
  -1  14 -12  172.31    6.84
  -1 -14 -12  191.67    7.26
  -1  14 -12  193.40    7.23
  -1  14 -12  211.85    8.18
  -1 -14 -12  222.71    9.31
   1  14  13    1.01    1.35
  -1 -14 -13   -0.97    1.28
  -1  14 -13   -0.50    1.60
  -1  14 -13    2.98    1.34
  -1  14 -13    0.61    1.23
  -1  14 -13    3.21    1.68
  -1 -14 -13    4.26    1.92
  -1  14 -14   62.63    4.43
  -1  14 -14   58.61    3.47
  -1 -14 -14   55.90    3.55
  -1  14 -14   51.05    3.22
   1  14  14   55.94    3.64
  -1  14 -14   65.81    4.17
  -1 -14 -14   67.18    4.67
   1  14  15    2.43    1.17
  -1 -14 -15    1.71    1.06
  -1  14 -15    3.63    1.46
  -1 -14 -15    0.95    1.22
  -1  14 -15    1.60    1.36
  -1 -14 -16    3.77    1.07
  -1 -14 -16    5.04    1.43
  -1  14 -16    5.15    1.52
  -1  15  13   62.00    3.45
   1  15 -13   57.33    3.55
   1  15 -13   61.67    3.49
   1 -15 -13   63.00    3.94
   1  15 -12   17.12    2.10
  -1  15  12   14.37    1.94
   1  15 -12   13.89    2.08
   1  15 -12   17.47    2.01
   1 -15 -12   16.41    2.32
   1  15 -11    0.89    1.34
   1 -15 -11    1.97    1.61
   1  15 -11    3.06    1.58
   1  15 -11   -0.87    1.30
   1  15 -10    6.10    1.70
  -1  15  10    7.57    1.49
  -1  15  10    9.70    1.62
   1 -15 -10    9.41    2.18
   1  15 -10    8.01    1.78
   1  15  -9   45.96    3.29
   1  15  -9   48.86    3.90
  -1  15   9   47.29    3.37
   1 -15  -9   54.24    4.30
  -1  15   9   53.99    3.76
   1  15  -9   60.23    4.15
   1  15  -8   26.30    2.95
   1  15  -8   31.41    3.00
   1  15  -8   26.64    3.01
  -1  15   8   25.01    2.78
   1 -15  -8   22.54    2.98
  -1  15   8   27.30    2.88
  -1  15   7   39.90    3.57
  -1  15   7   33.50    3.12
   1 -15  -7   33.03    3.49
   1  15  -7   36.78    3.44
   1  15  -7   38.92    3.45
  -1  15   6    2.50    1.59
  -1  15   6    4.56    1.88
   1  15  -6    4.57    1.97
   1  15  -6    2.48    1.78
   1 -15  -6    4.58    1.95
  -1  15   5   18.86    2.87
   1  15  -5   15.07    2.73
   1 -15  -5   15.08    2.72
  -1  15   5   17.00    2.52
   1  15  -5   17.78    2.59
  -1  15   4    2.17    1.79
   1  15  -4    1.71    1.46
   1 -15  -4    3.50    1.74
  -1  15   4    2.54    1.48
   1  15  -4    5.58    2.24
  -1  15   4    2.26    1.71
   1 -15  -3   45.38    3.73
   1  15  -3   36.04    3.56
   1  15  -3   38.19    3.22
  -1  15   3   41.84    4.00
  -1  15   3   46.42    3.90
   1  15  -3   40.72    3.93
   1 -15  -3   36.86    3.69
   1  15  -2    4.13    1.37
   1 -15  -2    9.02    2.06
  -1  15   2    7.99    1.88
  -1  15   2    7.79    2.50
   1  15  -2    6.47    1.83
   1 -15  -1    4.77    1.74
   1  15  -1    7.31    2.25
  -1  15   1    3.94    1.67
  -1  15   1    2.98    2.00
   1  15  -1    8.11    1.88
  -1  15   0    2.79    2.02
  -1  15   0    1.31    1.42
   1 -15   0    2.97    1.51
   1  15   0    0.40    1.81
   1  15   0    1.10    1.36
   1  15   1   42.24    4.06
  -1  15  -1   37.45    3.91
   1  15   1   36.83    3.47
   1 -15   1   34.65    3.28
   1 -15   2    3.14    1.64
   1  15   2    4.53    1.80
  -1 -15  -2   -0.92    1.43
  -1  15  -2    4.50    1.86
   1  15   2    2.00    2.04
   1  15   3   45.72    4.25
   1  15   3   41.12    3.75
  -1 -15  -3   31.80    3.65
  -1  15  -3   36.06    3.67
   1 -15   3   36.50    3.16
   1 -15   4   50.73    3.67
  -1  15  -4   46.41    3.96
   1  15   4   49.54    4.16
   1  15   4   47.61    4.07
  -1 -15  -4   45.29    4.23
  -1  15  -5    3.64    1.73
  -1 -15  -5    1.21    1.58
   1  15   5    5.45    1.82
   1  15   5    1.57    1.60
   1 -15   5    3.14    1.31
  -1 -15  -6   93.53    5.97
   1  15   6  101.90    5.64
   1  15   6   87.84    4.71
  -1  15  -6   96.49    5.36
   1  15   6  100.30    5.55
   1 -15   6   92.39    4.63
   1  15   7   -0.67    1.51
  -1  15  -7   -1.22    1.69
  -1  15  -7    0.61    1.37
   1  15   7    0.38    1.30
  -1 -15  -7   -1.57    1.52
   1  15   7    0.31    1.49
   1 -15   7    0.56    0.93
  -1  15  -8   77.87    5.04
   1  15   8   75.30    4.68
   1  15   8   72.38    4.22
   1  15   8   69.33    4.32
  -1 -15  -8   76.94    5.26
  -1  15  -8   78.82    4.70
  -1  15  -8   70.28    4.01
  -1  15  -9    5.35    1.76
  -1  15  -9    5.33    1.84
   1  15   9    6.35    1.61
   1  15   9    4.57    1.58
  -1 -15  -9    5.99    1.98
   1  15   9    8.79    1.66
  -1  15 -10   46.49    3.03
   1  15  10   40.42    3.09
  -1  15 -10   50.95    3.89
  -1 -15 -10   52.35    4.21
   1  15  10   52.30    3.69
  -1  15 -10   57.12    3.81
   1  15  11   59.83    3.64
  -1 -15 -11   70.23    4.61
  -1  15 -11   69.88    4.41
   1  15  11   69.99    4.03
  -1  15 -11   72.81    4.11
  -1 -15 -12   18.65    2.49
   1  15  12   26.14    2.36
  -1  15 -12   26.83    2.46
   1  15  12   18.32    2.02
  -1  15 -12   22.41    2.54
  -1  15 -13   76.88    4.11
  -1  15 -13   84.53    3.93
  -1 -15 -13   76.80    4.32
   1  15  13   74.37    3.63
   1  15  13   77.85    3.65
   1  16  -9   11.85    1.57
  -1  16   9    8.35    1.36
   1  16  -8    0.97    0.96
  -1  16   8   -0.73    0.95
  -1  16   7   77.01    3.90
   1  16  -7   78.01    4.08
  -1  16   7   74.27    3.86
  -1  16   6   14.63    1.80
  -1  16   6   16.13    2.07
   1  16  -6   15.29    2.03
   1  16  -6   15.07    1.93
   1 -16  -6   16.15    2.06
   1  16  -5   -0.31    1.03
  -1  16   5    1.93    1.24
  -1  16   5    0.41    1.05
  -1  16   4   23.92    2.29
  -1  16   4   29.02    2.82
   1  16  -4   24.67    2.55
   1  16  -3    5.57    1.58
  -1  16   3    6.64    1.37
  -1  16   3    9.43    1.96
  -1  16   2    0.00    1.28
  -1  16   2   -0.91    0.98
   1  16  -2   -0.30    1.45
   1  16  -1   85.25    4.03
   1  16  -1   95.21    5.11
  -1  16   1  101.14    5.23
  -1  16   1   83.66    3.98
  -1  16   0   10.50    2.09
   1  16   0   12.55    2.22
   1  16   0    8.96    1.58
  -1  16  -1   33.26    3.03
   1  16   1   30.69    2.54
   1  16   1   36.36    3.33
   1  16   2    9.81    1.61
   1  16   2   10.96    2.07
  -1  16  -2   11.93    1.98
  -1  16  -2    6.60    1.51
   1  16   3    2.80    1.37
  -1  16  -3    5.17    1.48
  -1  16  -3    1.18    1.22
   1  16   3    3.25    1.18
  -1 -16  -4    3.75    1.20
  -1  16  -4    2.62    1.22
   1  16   4    2.77    1.34
  -1  16  -4    2.95    1.22
   1  16   4    1.64    1.15
  -1 -16  -5   35.35    2.98
   1  16   5   41.36    3.05
  -1  16  -5   39.97    2.99
  -1  16  -5   33.33    2.82
   1  16   5   37.67    2.93
  -1  16  -5   37.18    2.83
   1  16   6    2.68    1.20
  -1  16  -6    2.29    1.10
  -1  16  -6    5.14    1.49
   1  16   6    5.54    1.46
  -1 -16  -6    3.49    1.36
  -1 -16  -7    3.48    1.27
  -1  16  -7    2.28    1.14
  -1  16  -7    2.00    1.11
   1  16   7    2.67    1.22
  -1  16  -8   -0.20    1.04
   1  16   8    1.48    1.10
   2   0 -31   -0.26    0.96
   2   0 -31   -1.16    0.94
   2   0 -31    0.26    0.82
   2   0 -31    1.97    1.05
   2   0 -30   34.32    3.05
   2   0 -30   32.65    2.75
   2   0 -30   29.78    2.75
   2   0 -30   31.20    2.58
   2   0 -30   32.75    2.51
   2   0 -30   38.41    3.13
   2   0 -29    1.94    1.39
   2   0 -29    2.47    1.74
   2   0 -29   -1.11    1.23
   2   0 -29   -0.09    1.28
   2   0 -29    0.37    1.17
   2   0 -28   66.88    4.54
   2   0 -28   77.16    5.08
   2   0 -28   75.24    5.27
   2   0 -28   77.43    5.21
   2   0 -28   70.11    4.75
   2   0 -28   70.61    4.82
   2   0 -28   75.25    4.70
   2   0 -27    2.09    1.68
   2   0 -27    1.29    1.72
   2   0 -27   -0.43    1.58
   2   0 -27    0.70    1.48
   2   0 -27    0.52    1.80
   2   0 -27    1.56    1.69
   2   0 -27   -1.48    1.76
   2   0 -27   -1.68    1.74
   2   0 -26    5.16    2.09
   2   0 -26    4.20    2.14
   2   0 -26    4.57    2.17
   2   0 -26    2.62    1.80
   2   0 -26    3.22    1.96
   2   0 -26    5.25    2.59
   2   0 -26    3.11    1.69
   2   0 -25   -1.91    1.73
   2   0 -25    1.12    1.91
   2   0 -25    1.74    1.99
   2   0 -25   -0.74    1.90
   2   0 -25    0.71    1.65
   2   0 -25   -0.54    1.71
   2   0 -25    4.71    2.21
   2   0 -24   60.98    5.03
   2   0 -24   58.10    5.06
   2   0 -24   69.62    5.69
   2   0 -24   55.90    5.09
   2   0 -24   57.64    5.08
   2   0 -24   56.02    5.17
   2   0 -24   59.40    5.28
   2   0 -23   -0.97    2.00
   2   0 -23    1.62    1.96
   2   0 -23    1.45    2.10
   2   0 -23   -2.59    2.37
   2   0 -23    0.75    1.72
   2   0 -23   -0.31    1.76
   2   0 -23    2.02    1.94
   2   0 -23    1.98    2.06
   2   0 -22  189.53    8.86
   2   0 -22  182.88    9.37
   2   0 -22  176.50    8.83
   2   0 -22  189.51    9.14
   2   0 -22  185.92    8.88
   2   0 -22  181.14    9.05
   2   0 -22  184.71    9.49
   2   0 -22  184.00    8.89
   2   0 -21    0.33    1.77
   2   0 -21   -0.57    1.89
   2   0 -21   -0.31    1.81
   2   0 -21    0.12    2.20
   2   0 -21   -1.51    1.68
   2   0 -21   -0.96    1.93
   2   0 -21    0.09    1.58
   2   0 -20  649.97   17.97
   2   0 -20  669.91   18.43
   2   0 -20  625.20   17.70
   2   0 -20  617.70   17.37
   2   0 -20  626.70   18.37
   2   0 -20  627.15   17.71
   2   0 -20  661.62   18.79
   2   0 -20  622.32   17.59
   2   0 -19    0.46    3.14
  -2   0  19    5.48    3.65
   2   0 -19    1.60    3.87
   2   0 -18  363.79   22.29
  -2   0  18  338.07   20.95
   2   0 -18  382.95   20.22
   2   0 -17   -0.68    2.48
   2   0 -17    1.12    2.11
   2   0 -16  824.38   31.89
   2   0 -16  787.52   28.20
   2   0 -15   -0.68    2.30
   2   0 -15   -0.88    2.42
   2   0 -14  278.97   16.09
   2   0 -14  265.49   14.08
  -2   0  13   -1.47    1.81
   2   0 -13    3.11    2.97
   2   0 -12  674.34   23.79
  -2   0  12  639.22   20.12
  -2   0  11    1.37    1.63
   2   0 -11    0.32    2.55
  -2   0  10    0.49    1.53
  -2   0   9    1.02    1.57
  -2   0   8  812.74   20.69
  -2   0   7    0.06    1.57
  -2   0   6   29.19    3.22
   2   0  -5   -0.48    1.20
  -2   0   5    0.18    1.34
  -2   0   4  815.47   18.40
   2   0  -4  828.72   16.76
   2   0  -3    2.60    1.29
  -2   0   3    2.26    1.35
   2   0  -2 5539.28   84.65
   2   0  -1    0.60    0.70
  -2   0   0 9886.68  146.69
  -2   0   0 9581.88  143.28
   2   0   0 9999.00  145.15
   2   0   1    0.37    0.75
  -2   0  -1   -0.43    0.50
   2   0   2 1215.57   21.72
   2   0   2 1209.82   20.70
  -2   0  -2 1207.22   21.00
  -2   0  -3    2.07    1.12
   2   0   3    1.53    0.90
   2   0   3    2.26    1.03
   2   0   4  657.52   14.60
  -2   0  -5    1.60    1.56
  -2   0  -6  457.42   13.36
  -2   0  -7    0.15    1.60
  -2   0  -7    2.55    2.16
  -2   0  -8  627.53   19.32
  -2   0  -8  644.28   17.51
  -2   0  -9    2.51    2.11
  -2   0  -9    0.45    2.15
  -2   0 -10 1261.32   30.68
  -2   0 -10 1258.60   33.48
  -2   0 -11   -0.18    2.28
  -2   0 -11   -0.83    2.68
  -2   0 -12  697.42   22.66
  -2   0 -12  699.14   25.39
  -2   0 -13   -0.85    2.21
  -2   0 -13   -1.73    2.38
  -2   0 -14  385.04   20.24
  -2   0 -14  409.01   20.05
  -2   0 -15    2.67    3.04
  -2   0 -15    0.76    2.56
  -2   0 -16    3.70    3.43
  -2   0 -16    4.82    4.18
  -2   0 -17   -0.91    3.36
  -2   0 -17   -0.57    3.13
  -2   0 -18    4.04    4.05
  -2   0 -18    8.61    4.44
  -2   0 -19    2.73    2.14
  -2   0 -19   -0.11    1.78
  -2   0 -19    2.18    1.45
  -2   0 -19   -6.90    4.05
  -2   0 -19   -0.87    1.73
  -2   0 -19   -5.37    4.87
  -2   0 -19   -5.12    2.26
  -2   0 -19   -0.56    1.51
  -2   0 -19    1.64    1.81
  -2   0 -19    0.68    1.68
  -2   0 -20  256.83    9.64
  -2   0 -20  297.56   11.62
  -2   0 -20  280.00   11.21
  -2   0 -20  308.11   10.58
  -2   0 -20  284.06   10.23
  -2   0 -20  290.95   11.66
  -2   0 -20  283.61   11.53
  -2   0 -20  301.48   11.09
  -2   0 -20  267.23   10.87
  -2   0 -21    2.25    1.99
  -2   0 -21   -2.87    2.08
  -2   0 -21   -0.58    1.94
  -2   0 -21   -0.49    1.89
  -2   0 -21    1.91    1.95
  -2   0 -21    1.29    1.77
  -2   0 -21    3.67    2.24
  -2   0 -21   -0.50    1.97
  -2   0 -21    1.42    2.11
  -2   0 -21   -0.62    1.56
  -2   0 -21   -4.81    1.93
  -2   0 -22  234.40   10.46
  -2   0 -22  222.49   10.01
  -2   0 -22  200.23    9.65
  -2   0 -22  217.54    9.47
  -2   0 -22  227.78   10.31
  -2   0 -22  236.42   10.60
  -2   0 -22  221.87   10.46
  -2   0 -22  235.87    9.16
  -2   0 -22  218.41    9.87
  -2   0 -22  216.75    9.05
  -2   0 -23   -0.01    1.57
  -2   0 -23   -0.25    2.06
  -2   0 -23    1.88    1.67
  -2   0 -23   -0.19    2.26
  -2   0 -23    0.12    1.80
  -2   0 -23    1.59    1.93
  -2   0 -23   -0.84    2.06
  -2   0 -23   -1.07    1.96
  -2   0 -24  119.77    7.45
  -2   0 -24  113.87    6.95
  -2   0 -24  130.98    7.40
  -2   0 -24  115.64    7.26
  -2   0 -24  126.71    7.54
  -2   0 -24  123.03    7.21
  -2   0 -24  109.86    6.47
  -2   0 -24  117.75    6.91
  -2   0 -24  108.07    6.02
  -2   0 -25   -0.30    1.73
  -2   0 -25   -0.92    2.17
  -2   0 -25   -1.41    2.12
  -2   0 -25    1.17    1.64
  -2   0 -25    1.56    2.14
  -2   0 -25    1.93    1.51
  -2   0 -25   -0.11    1.98
  -2   0 -25    0.14    2.07
  -2   0 -26  332.80   11.86
  -2   0 -26  294.77   10.09
  -2   0 -26  306.54   11.53
  -2   0 -26  287.44    9.38
  -2   0 -26  319.71   11.36
  -2   0 -26  293.84   10.22
  -2   0 -26  331.00   11.59
  -2   0 -26  324.34   11.29
  -2   0 -26  303.91   10.78
  -2   0 -27   -2.01    1.39
  -2   0 -27    0.90    1.60
  -2   0 -27    0.50    1.15
  -2   0 -27    0.17    1.52
  -2   0 -27    1.38    1.72
  -2   0 -27   -1.28    1.96
  -2   0 -27    0.72    1.34
  -2   0 -27    1.19    1.60
  -2   0 -27   -2.74    1.77
  -2   0 -28   81.46    4.36
  -2   0 -28   97.43    5.47
  -2   0 -28   89.65    5.15
  -2   0 -28   91.64    5.17
  -2   0 -28   76.78    4.12
  -2   0 -28   84.95    4.67
  -2   0 -28   84.29    4.44
  -2   0 -28   90.19    5.22
  -2   0 -29   -0.79    1.09
  -2   0 -29   -0.09    1.15
  -2   0 -29    1.54    1.31
  -2   0 -29    1.68    1.43
  -2   0 -29   -1.21    1.23
  -2   0 -29    3.52    1.12
  -2   0 -30    5.86    1.35
   2  -1 -31    5.23    1.34
   2   1 -31    5.36    1.21
   2  -1 -31    6.20    1.30
   2   1 -31    5.84    1.38
   2  -1 -31    5.06    1.23
   2  -1 -31    5.65    1.31
   2   1 -31    5.01    1.21
   2   1 -30   14.36    1.95
   2  -1 -30   14.48    2.13
   2   1 -30   17.26    2.14
   2  -1 -30   15.61    2.03
   2   1 -30   14.49    1.96
   2   1 -30   15.16    1.81
   2  -1 -30   14.89    1.89
   2  -1 -30   16.41    2.27
   2  -1 -30   16.58    1.96
   2   1 -30   15.55    2.28
   2  -1 -30   18.85    2.21
   2   1 -29    2.64    1.59
   2  -1 -29    4.59    1.66
   2  -1 -29    4.67    1.92
   2   1 -29    3.94    1.62
   2  -1 -29    2.98    1.49
   2   1 -29    1.67    1.46
   2   1 -29    2.38    1.28
   2  -1 -29    2.89    1.41
   2   1 -29    6.25    1.64
   2  -1 -29    3.06    1.57
   2  -1 -29    1.19    1.50
   2   1 -29    2.66    1.19
   2   1 -29    2.94    1.42
   2  -1 -28    6.97    2.04
   2   1 -28    9.43    1.89
   2   1 -28   11.63    2.03
   2  -1 -28   12.30    2.21
   2  -1 -28   14.49    2.30
   2   1 -28   11.22    2.42
   2   1 -28   12.55    2.70
   2  -1 -28   11.00    2.49
   2  -1 -28   14.72    2.55
   2   1 -28   12.42    2.12
   2   1 -28   11.50    2.39
   2   1 -28    9.60    2.07
   2   1 -27   14.76    2.78
   2   1 -27   15.08    2.78
   2  -1 -27   15.39    2.81
   2   1 -27   12.94    2.47
   2  -1 -27    9.01    2.43
   2   1 -27   13.55    3.04
   2  -1 -27   12.29    2.49
   2   1 -27   17.24    2.96
   2  -1 -27   16.81    3.06
   2  -1 -27   11.18    2.36
   2  -1 -27   11.88    2.31
   2  -1 -27   11.97    2.28
   2   1 -27    9.62    1.95
   2  -1 -27   13.50    2.46
   2   1 -26    1.42    1.80
   2   1 -26   -0.92    1.68
   2  -1 -26    1.67    1.81
   2  -1 -26   -0.19    1.64
   2  -1 -26    3.30    1.90
   2   1 -26   -0.88    1.81
   2   1 -26    3.80    2.10
   2   1 -26    0.28    1.83
   2   1 -26    2.21    1.78
   2  -1 -26    3.75    2.27
   2   1 -26    0.76    1.78
   2  -1 -26    2.06    1.93
   2  -1 -26    4.13    2.14
   2  -1 -26    2.20    2.09
   2  -1 -25    3.20    1.88
   2   1 -25    6.17    2.38
   2  -1 -25    2.29    1.62
   2   1 -25    4.40    2.13
   2  -1 -25    4.23    2.21
   2  -1 -25    5.23    2.31
   2  -1 -25    4.63    2.18
   2   1 -25    4.44    2.20
   2   1 -25    4.61    2.60
   2   1 -25    2.39    1.58
   2   1 -25    8.16    2.18
   2  -1 -25    3.72    1.87
   2  -1 -25    4.23    2.19
   2  -1 -24   67.78    5.34
   2   1 -24   62.72    5.13
   2  -1 -24   60.03    5.00
   2  -1 -24   60.80    5.07
   2  -1 -24   58.28    5.35
   2   1 -24   59.70    5.34
   2  -1 -24   69.12    5.70
   2   1 -24   59.03    5.06
   2   1 -24   66.26    5.10
   2   1 -24   65.09    5.51
   2   1 -24   61.08    5.20
   2  -1 -24   62.90    5.29
   2  -1 -23  156.06    8.33
   2  -1 -23  162.92    8.87
   2   1 -23  152.54    8.29
   2  -1 -23  156.20    8.37
   2   1 -23  174.49    8.53
   2  -1 -23  151.46    8.25
   2  -1 -23  155.13    8.15
   2  -1 -23  169.81    8.54
   2   1 -23  161.12    8.54
   2   1 -23  176.28    8.49
   2  -1 -23  155.93    8.08
   2   1 -23  162.85    8.53
   2   1 -23  154.74    8.24
   2   1 -23  163.95    8.95
   2   1 -23  171.01    9.25
   2  -1 -23  175.10    9.11
   2   1 -22  563.62   17.20
   2   1 -22  546.47   16.74
   2  -1 -22  535.03   17.23
   2  -1 -22  601.45   17.90
   2  -1 -22  560.52   16.84
   2  -1 -22  585.84   16.91
   2   1 -22  577.27   17.32
   2   1 -22  566.95   17.60
   2   1 -22  539.11   16.73
   2  -1 -22  558.58   16.88
   2   1 -22  529.91   16.67
   2  -1 -22  513.44   16.18
   2   1 -22  519.97   16.03
   2  -1 -22  531.99   16.14
   2   1 -22  538.05   16.51
   2   1 -22  560.27   17.50
   2   1 -22  553.81   16.21
   2  -1 -21  220.63    9.73
   2   1 -21  222.57   10.35
   2   1 -21  226.24    9.79
   2   1 -21  220.85    9.86
   2   1 -21  220.61    9.82
   2   1 -21  218.48    9.99
   2  -1 -21  214.69    9.66
   2   1 -21  222.90   10.26
   2   1 -21  242.53   10.38
   2  -1 -21  207.40    9.25
   2  -1 -21  205.21    9.92
   2   1 -21  221.33    9.87
   2  -1 -21  219.43    9.66
   2  -1 -21  223.86   10.24
   2   1 -21  219.93    9.63
   2  -1 -21  223.68    9.87
   2   1 -21  206.67    9.28
   2   1 -20   12.30    2.73
   2  -1 -20   10.84    2.59
   2  -1 -20   12.20    2.51
   2  -1 -20   12.12    2.34
   2  -1 -20   10.61    2.40
   2   1 -20   13.51    3.03
   2   1 -20   10.45    2.52
   2   1 -20   10.40    2.43
   2   1 -20   15.47    3.06
   2  -1 -20   13.00    2.69
   2   1 -20   14.45    3.18
   2  -1 -20   12.48    2.75
   2   1 -20   10.64    2.77
   2  -1 -20   11.89    2.55
   2   1 -20   11.43    2.33
   2   1 -20   12.77    2.74
   2   1 -19  237.77   18.56
   2  -1 -19  204.66   17.19
  -2   1  19  211.16   16.95
   2  -1 -19  207.76   15.46
  -2   1  18   -0.04    2.46
   2   1 -18    1.47    2.34
   2   1 -18    0.52    2.81
   2  -1 -18    3.15    2.77
   2  -1 -18    0.73    2.75
   2   1 -17  336.58   20.49
  -2   1  17  305.80   19.11
   2   1 -17  341.96   18.24
   2  -1 -17  310.55   19.60
  -2   1  16  186.74   14.27
   2  -1 -16  187.66   14.60
   2   1 -16  168.88   13.96
   2   1 -16  205.19   13.31
   2   1 -15    2.67    2.59
  -2   1  15    4.86    2.88
   2   1 -15    4.38    3.07
   2  -1 -15    3.16    3.26
  -2   1  14    4.25    2.87
   2  -1 -14    5.36    3.36
  -2  -1  14    5.00    2.92
   2   1 -14    2.75    2.53
   2   1 -14    2.03    2.60
   2  -1 -13  274.42   15.27
   2   1 -13  318.57   16.67
  -2  -1  13  270.60   13.54
   2   1 -13  315.23   14.49
   2   1 -12  323.19   15.96
   2   1 -12  332.72   14.25
  -2  -1  12  307.89   14.07
  -2   1  12  301.21   12.23
   2  -1 -12  325.51   15.79
  -2  -1  11    2.46    2.28
   2  -1 -11   -0.50    2.20
   2   1 -11    0.12    2.05
  -2   1  11    2.54    1.74
  -2   1  10   -0.27    1.44
   2  -1 -10    0.80    2.16
   2   1 -10    0.13    2.07
   2   1  -9  159.79    8.07
  -2   1   9  148.41    7.57
  -2  -1   9  151.05    8.62
   2  -1  -9  158.36    9.17
  -2  -1   8   39.08    4.34
  -2   1   8   43.54    3.97
   2   1  -8   40.39    3.78
  -2  -1   7  288.24   11.19
   2   1  -7  306.70    9.89
  -2   1   7  273.83   10.01
  -2   1   6 2512.17   44.61
  -2  -1   6 2531.99   46.44
   2  -1  -6 2473.16   40.47
   2   1  -6 2546.53   42.96
   2   1  -5  277.97    7.45
  -2  -1   5  282.26   10.15
   2   1  -5  286.30    7.99
   2  -1  -5  277.69    7.27
  -2   1   5  273.89    9.33
   2   1  -4 1677.13   28.00
  -2   1   4 1662.92   31.18
   2  -1  -4 1659.72   28.37
   2  -1  -4 1645.59   30.82
   2   1  -4 1681.50   27.96
   2   1  -3  536.23   12.49
   2   1  -3  551.90   11.19
  -2   1   3  541.99   13.54
   2  -1  -3  562.77   11.94
  -2   1   2 1214.33   23.79
  -2   1   2 1220.85   23.84
   2   1  -2 1226.50   21.17
   2   1  -2 1214.41   21.30
  -2   1   1 1863.59   32.48
   2   1  -1 1879.15   29.34
  -2  -1   1 1844.30   32.95
  -2   1   0   73.97    3.52
  -2  -1   0   70.23    3.65
   2   1   1 1007.43   19.31
  -2   1  -1 1014.32   18.37
   2  -1   1  977.33   16.72
  -2  -1  -1  985.23   18.67
   2  -1   1  990.19   18.90
  -2  -1  -2 4720.27   73.66
   2   1   2 4994.02   76.13
   2  -1   2 4797.81   74.94
   2  -1   2 4830.00   72.26
   2   1   2 4832.39   75.63
  -2   1  -2 4768.69   75.73
   2   1   3  227.15    5.24
   2   1   3  215.30    7.67
   2   1   3  227.64    7.68
  -2   1  -3  233.80    8.01
  -2   1  -3  214.70    7.54
   2  -1   3  229.38    5.80
   2   1   4 1291.27   25.60
   2   1   4 1265.18   21.79
   2  -1   4 1303.98   22.66
  -2   1  -4 1278.45   25.97
   2   1   4 1291.31   25.76
  -2   1  -4 1297.70   26.10
  -2   1  -5  555.75   15.33
   2   1   5  535.46   11.76
   2   1   5  546.73   14.69
  -2  -1  -5  559.47   13.35
  -2   1  -5  574.44   15.52
   2   1   6 1097.63   21.58
  -2   1  -6 1122.19   26.06
  -2   1  -6 1136.46   26.15
  -2   1  -6 1154.05   25.80
  -2  -1  -6 1149.42   23.32
  -2  -1  -7    0.37    1.73
   2   1   7    2.74    1.26
  -2   1  -7    0.53    1.75
  -2   1  -7    1.25    2.03
  -2   1  -7    1.80    1.84
  -2   1  -7    0.38    1.59
  -2  -1  -7    1.14    1.31
  -2  -1  -8 1116.06   28.31
  -2   1  -8 1130.33   26.96
  -2   1  -8 1133.19   27.71
  -2  -1  -8 1119.80   24.29
  -2   1  -8 1115.94   27.59
   2   1   8 1110.90   23.06
   2   1   9 2040.93   39.33
  -2   1  -9 2067.78   45.03
  -2   1  -9 2074.74   45.03
  -2  -1  -9 2060.87   45.66
  -2   1  -9 2083.52   43.74
  -2  -1  -9 2098.15   40.89
  -2   1 -10  214.01   11.94
  -2  -1 -10  213.68    9.93
   2   1  10  198.31    9.12
  -2  -1 -10  198.64   12.04
  -2   1 -10  209.90   11.92
  -2   1 -10  203.17   11.02
   2   1  11  111.53    7.21
  -2   1 -11  126.78    9.80
  -2   1 -11  124.28    9.66
  -2  -1 -11  117.13    9.88
  -2   1 -11  115.53    8.64
  -2  -1 -11  123.70    8.05
  -2   1 -12  128.98    9.58
  -2   1 -12  140.07   10.74
  -2   1 -12  126.97   10.34
  -2  -1 -12  138.52   11.12
  -2   1 -13  601.77   24.45
  -2   1 -13  610.79   22.70
  -2   1 -13  585.99   23.75
  -2  -1 -13  585.25   24.31
  -2   1 -14    4.62    2.80
  -2  -1 -14    6.71    3.42
  -2   1 -14    9.25    3.93
  -2   1 -14    6.24    2.96
  -2   1 -15   85.18    9.93
  -2   1 -15  111.49   10.63
  -2  -1 -15   91.88   10.38
  -2  -1 -16  802.16   32.83
  -2   1 -16  851.09   32.41
  -2   1 -16  803.64   32.90
  -2  -1 -17   42.82    7.84
  -2   1 -17   49.30    8.35
  -2  -1 -17   51.19    8.06
  -2   1 -17   52.87    8.53
  -2   1 -18   32.70    6.83
   2   1  18   28.12    6.00
  -2   1 -18   27.33    6.43
  -2  -1 -18   30.49    6.44
  -2   1 -19    1.94    1.92
  -2   1 -19   -1.48    1.60
  -2  -1 -19    2.93    1.83
  -2   1 -19    1.03    1.55
  -2   1 -19    1.25    1.46
  -2  -1 -19    1.29    1.96
  -2   1 -19   -0.13    1.56
  -2   1 -19    1.99    1.91
  -2   1 -19    7.44    3.99
  -2   1 -19    1.09    1.62
  -2   1 -19   -0.66    1.74
  -2  -1 -19    6.21    3.76
  -2  -1 -19    1.30    1.67
  -2  -1 -19   -0.60    1.66
  -2   1 -19   -0.15    1.55
  -2  -1 -19    0.02    1.68
  -2   1 -19   -4.17    4.07
  -2   1 -19    3.33    1.94
  -2  -1 -19    0.03    1.69
  -2   1 -20   64.43    4.74
  -2  -1 -20   68.22    5.32
  -2  -1 -20   64.37    5.36
  -2   1 -20   68.43    5.41
  -2  -1 -20   61.30    5.33
  -2   1 -20   67.85    5.52
  -2   1 -20   76.47    5.81
  -2  -1 -20   62.80    4.86
  -2  -1 -20   63.68    5.35
  -2  -1 -20   66.30    4.79
  -2   1 -20   73.44    5.77
  -2   1 -20   66.02    5.39
  -2  -1 -20   65.04    5.22
  -2   1 -20   71.42    5.09
  -2  -1 -20   67.66    5.33
  -2   1 -20   63.90    4.63
  -2  -1 -20   64.77    5.59
  -2  -1 -20   71.58    5.59
  -2   1 -20   60.76    4.50
  -2   1 -20   63.28    4.77
  -2   1 -21   12.69    2.42
  -2  -1 -21    8.29    2.77
  -2   1 -21    6.56    2.30
  -2  -1 -21    9.91    2.19
  -2   1 -21   12.46    2.72
  -2   1 -21   10.06    2.73
  -2  -1 -21    7.47    2.45
  -2   1 -21    3.74    2.22
  -2  -1 -21    7.20    2.36
  -2  -1 -21   13.59    2.79
  -2  -1 -21   11.55    3.04
  -2   1 -21    9.24    2.23
  -2  -1 -21   11.45    2.71
  -2  -1 -21   11.89    2.91
  -2   1 -21    7.88    2.22
  -2   1 -21    6.97    1.99
  -2   1 -21   11.69    2.43
  -2   1 -21   12.04    3.01
  -2  -1 -22    5.43    2.41
  -2  -1 -22    0.78    1.79
  -2   1 -22    4.08    1.88
  -2   1 -22    3.65    2.06
  -2   1 -22    1.73    1.67
  -2   1 -22    3.45    2.12
  -2  -1 -22    2.94    2.23
  -2  -1 -22    2.40    1.65
  -2   1 -22    5.49    2.31
  -2   1 -22    3.27    2.27
  -2   1 -22    3.54    2.25
  -2   1 -22    3.15    2.15
  -2   1 -22    3.49    2.14
  -2  -1 -22    7.38    2.59
  -2  -1 -22    5.40    2.57
  -2  -1 -22    3.16    1.91
  -2  -1 -22    2.64    1.90
  -2   1 -22    2.00    1.60
  -2   1 -22    5.19    1.98
  -2   1 -23   89.07    5.70
  -2   1 -23   96.74    6.01
  -2   1 -23   87.92    6.42
  -2   1 -23   85.18    5.31
  -2   1 -23   90.61    6.53
  -2  -1 -23   95.56    6.75
  -2   1 -23   97.12    6.68
  -2   1 -23   83.32    5.79
  -2  -1 -23  101.68    6.90
  -2  -1 -23   91.07    6.18
  -2  -1 -23   89.34    6.56
  -2   1 -23   97.45    6.40
  -2   1 -23   88.32    5.56
  -2   1 -23   95.11    5.48
  -2   1 -23  101.68    6.88
  -2  -1 -23   91.10    6.34
  -2   1 -23   86.04    6.25
  -2  -1 -23   92.36    6.35
  -2  -1 -23   78.83    5.23
  -2  -1 -23   87.76    6.25
  -2  -1 -24  196.38    8.96
  -2   1 -24  213.89    9.60
  -2   1 -24  211.14    9.57
  -2   1 -24  209.25    8.73
  -2   1 -24  196.84    8.48
  -2   1 -24  215.96    9.77
  -2  -1 -24  214.45    9.57
  -2  -1 -24  206.31    9.41
  -2   1 -24  213.33    9.51
  -2   1 -24  208.41    9.78
  -2  -1 -24  206.01    9.74
  -2  -1 -24  212.98   10.01
  -2  -1 -24  191.64    8.13
  -2   1 -24  196.75    8.27
  -2   1 -24  194.96    8.86
  -2  -1 -24  198.88    9.28
  -2   1 -24  214.13    9.83
  -2   1 -24  218.46   10.11
  -2  -1 -24  196.00    9.19
  -2  -1 -25   21.43    3.02
  -2   1 -25   32.09    3.97
  -2   1 -25   28.53    3.66
  -2   1 -25   21.87    3.39
  -2  -1 -25   24.63    3.18
  -2   1 -25   20.11    2.69
  -2  -1 -25   25.47    3.71
  -2   1 -25   19.34    2.76
  -2  -1 -25   24.22    3.36
  -2  -1 -25   26.51    3.59
  -2  -1 -25   22.66    2.81
  -2   1 -25   25.07    3.42
  -2   1 -25   22.64    2.81
  -2  -1 -25   31.89    4.21
  -2   1 -25   22.01    2.88
  -2   1 -25   23.82    3.64
  -2   1 -25   27.60    3.79
  -2  -1 -25   24.91    3.42
  -2   1 -25   25.51    2.96
  -2   1 -26    3.90    1.97
  -2   1 -26    2.44    2.20
  -2  -1 -26    2.91    1.76
  -2   1 -26    0.79    1.70
  -2   1 -26    0.36    1.37
  -2   1 -26    1.65    1.46
  -2   1 -26    1.33    1.92
  -2  -1 -26    2.98    1.89
  -2  -1 -26    6.05    2.50
  -2  -1 -26    2.44    1.91
  -2   1 -26    6.87    2.28
  -2   1 -26    4.00    1.92
  -2   1 -26    0.54    2.04
  -2  -1 -26    2.99    1.82
  -2  -1 -26    2.60    1.83
  -2   1 -26    3.75    1.56
  -2  -1 -26   -1.87    1.41
  -2   1 -27   31.22    3.31
  -2  -1 -27   23.83    3.08
  -2   1 -27   22.37    2.62
  -2   1 -27   26.45    3.17
  -2   1 -27   28.52    3.29
  -2  -1 -27   26.95    3.08
  -2   1 -27   25.24    3.36
  -2   1 -27   20.54    2.33
  -2   1 -27   27.55    3.27
  -2  -1 -27   22.84    3.00
  -2  -1 -27   24.80    3.37
  -2  -1 -27   27.52    3.28
  -2   1 -27   22.64    2.67
  -2  -1 -27   22.91    2.99
  -2   1 -28    1.26    1.45
  -2  -1 -28    2.75    1.32
  -2  -1 -28    1.57    1.55
  -2   1 -28   -0.23    1.35
  -2  -1 -28    1.69    1.64
  -2  -1 -28    4.15    1.58
  -2  -1 -28    1.18    1.29
  -2  -1 -28    3.62    1.55
  -2   1 -28    0.22    1.39
  -2   1 -28    3.95    1.42
  -2  -1 -28    0.21    1.35
  -2  -1 -28    0.48    1.06
  -2   1 -28    1.03    1.40
  -2  -1 -29    6.18    1.36
  -2  -1 -29    7.89    1.66
  -2   1 -29    5.79    1.54
  -2   1 -29    9.53    1.77
  -2   1 -29    8.16    1.51
  -2  -1 -29    6.57    1.36
  -2   1 -29    9.14    1.86
  -2  -1 -29    3.34    1.36
  -2  -1 -29    6.39    1.37
  -2   1 -29    7.56    1.66
  -2  -1 -30    3.10    0.95
  -2   1 -30    3.37    1.16
  -2  -1 -30    4.01    1.19
  -2  -1 -30    2.68    1.11
   2   2 -31   52.77    3.15
   2   2 -31   48.07    2.85
   2  -2 -31   49.80    2.77
   2   2 -31   49.11    2.82
   2  -2 -31   51.16    2.79
   2  -2 -31   49.15    2.97
   2  -2 -31   50.60    2.86
   2   2 -30    8.30    1.55
   2  -2 -30   10.01    1.73
   2   2 -30   13.56    1.96
   2  -2 -30   10.46    1.71
   2  -2 -30   10.65    1.50
   2   2 -30    7.48    1.58
   2   2 -30   10.20    1.58
   2   2 -30   10.17    1.95
   2  -2 -30    8.92    1.73
   2  -2 -30    9.91    1.66
   2  -2 -30   10.54    1.83
   2  -2 -29   53.62    3.46
   2   2 -29   60.18    3.98
   2  -2 -29   61.72    4.22
   2   2 -29   61.58    4.16
   2  -2 -29   62.98    4.07
   2   2 -29   57.48    3.95
   2   2 -29   62.89    4.00
   2  -2 -29   61.90    4.03
   2   2 -29   63.01    4.39
   2   2 -29   58.05    4.07
   2  -2 -29   62.83    4.05
   2  -2 -29   64.89    4.34
   2   2 -29   57.95    3.51
   2   2 -28    4.92    1.76
   2  -2 -28    2.52    1.23
   2   2 -28    3.44    1.77
   2   2 -28    2.49    1.46
   2  -2 -28    4.37    1.79
   2  -2 -28    5.99    2.00
   2   2 -28    5.16    1.83
   2   2 -28    2.49    1.22
   2   2 -28    5.62    1.82
   2  -2 -28    2.69    1.25
   2  -2 -28    3.69    1.88
   2  -2 -28    5.79    1.94
   2  -2 -27   22.04    2.72
   2   2 -27   25.03    3.22
   2   2 -27   18.06    2.59
   2  -2 -27   24.28    3.12
   2  -2 -27   23.12    2.97
   2   2 -27   19.81    3.00
   2   2 -27   21.62    3.06
   2  -2 -27   27.72    3.55
   2  -2 -27   23.43    3.03
   2  -2 -27   25.17    3.17
   2   2 -27   26.02    3.35
   2  -2 -27   18.64    2.60
   2   2 -26   -0.61    1.68
   2   2 -26    1.69    1.60
   2   2 -26    2.05    1.90
   2  -2 -26    1.92    1.99
   2  -2 -26    1.41    1.82
   2  -2 -26    2.92    1.71
   2  -2 -26    4.08    2.22
   2  -2 -26   -2.10    1.63
   2  -2 -26   -2.39    2.42
   2   2 -26    4.02    1.95
   2  -2 -26    1.83    1.55
   2   2 -26    1.81    1.45
   2   2 -26    0.39    2.19
   2   2 -26    1.60    1.57
   2  -2 -25   36.83    4.07
   2  -2 -25   42.03    4.41
   2   2 -25   35.43    4.20
   2   2 -25   32.09    3.65
   2  -2 -25   32.70    3.96
   2  -2 -25   35.86    4.26
   2   2 -25   34.90    3.59
   2   2 -25   34.07    3.98
   2  -2 -25   34.07    4.22
   2  -2 -25   43.46    4.19
   2  -2 -25   40.32    3.98
   2   2 -25   36.14    4.03
   2  -2 -25   40.71    4.22
   2   2 -25   36.88    4.03
   2   2 -24   37.59    3.89
   2  -2 -24   33.31    4.08
   2  -2 -24   34.68    4.14
   2  -2 -24   30.89    3.72
   2   2 -24   40.03    4.27
   2   2 -24   42.70    4.34
   2  -2 -24   31.92    3.68
   2   2 -24   36.77    3.86
   2   2 -24   46.34    4.83
   2   2 -24   39.96    4.40
   2  -2 -24   39.60    4.32
   2   2 -24   38.83    4.35
   2   2 -24   40.78    4.56
   2  -2 -24   41.47    4.56
   2  -2 -24   38.36    4.27
   2   2 -23  441.71   14.09
   2  -2 -23  452.65   14.81
   2  -2 -23  447.78   15.30
   2   2 -23  448.41   15.14
   2   2 -23  447.72   15.04
   2   2 -23  441.79   14.71
   2   2 -23  450.38   15.41
   2   2 -23  423.24   14.82
   2   2 -23  458.66   15.66
   2  -2 -23  461.23   15.51
   2  -2 -23  446.08   14.41
   2   2 -23  450.57   13.94
   2   2 -23  456.90   15.26
   2  -2 -23  422.43   13.92
   2  -2 -23  439.19   14.55
   2  -2 -23  458.05   15.48
   2   2 -23  442.42   14.72
   2   2 -22   25.00    3.66
   2   2 -22   19.37    3.41
   2   2 -22   23.70    3.53
   2   2 -22   28.09    3.51
   2   2 -22   21.31    3.40
   2   2 -22   26.47    3.93
   2   2 -22   21.70    3.45
   2  -2 -22   26.19    3.68
   2   2 -22   23.27    3.44
   2  -2 -22   21.82    3.74
   2  -2 -22   25.86    3.55
   2  -2 -22   23.77    3.22
   2   2 -22   25.52    3.29
   2  -2 -22   18.53    2.98
   2  -2 -22   18.33    3.31
   2   2 -22   25.42    3.57
   2   2 -21   62.94    5.08
   2   2 -21   62.99    5.39
   2   2 -21   67.44    5.41
   2  -2 -21   68.95    5.25
   2   2 -21   67.79    5.53
   2   2 -21   68.63    5.80
   2  -2 -21   55.92    4.76
   2  -2 -21   63.75    5.44
   2  -2 -21   73.35    5.91
   2   2 -21   64.85    5.07
   2   2 -21   60.67    5.20
   2   2 -21   68.81    5.80
   2  -2 -21   70.43    5.37
   2   2 -21   62.93    5.61
   2   2 -21   66.61    5.50
   2  -2 -21   64.43    5.21
   2   2 -20   72.18    5.70
   2   2 -20   70.35    5.02
   2   2 -20   67.96    5.16
   2   2 -20   66.58    5.44
   2   2 -20   61.89    5.06
   2  -2 -20   70.95    5.46
   2   2 -20   63.01    5.13
   2  -2 -20   65.32    5.24
   2   2 -20   62.28    5.22
   2   2 -20   68.22    5.37
   2   2 -20   67.33    5.39
   2  -2 -20   64.69    5.45
   2  -2 -20   62.38    4.72
   2  -2 -20   63.76    5.02
   2  -2 -20   69.90    5.90
   2  -2 -20   67.73    5.15
   2   2 -20   69.25    5.72
   2   2 -19  248.29    9.98
   2   2 -19  256.15   10.06
   2   2 -19  270.97   20.03
   2  -2 -19  243.99   10.07
  -2   2  19  250.49   18.51
   2   2 -19  263.95    9.96
   2   2 -19  254.40   10.66
   2   2 -19  241.73   10.46
   2  -2 -19  253.70   10.56
   2   2 -19  238.09   10.34
   2  -2 -19  244.48   18.80
   2   2 -18   40.09    7.65
  -2   2  18   37.44    6.92
   2  -2 -18   51.51    8.62
   2   2 -17  160.39   12.31
  -2   2  17  154.79   13.69
   2  -2 -17  157.99   14.00
   2   2 -17  162.85   14.19
   2   2 -16    5.20    3.25
  -2   2  16   10.68    3.78
   2  -2 -16    3.13    2.66
   2   2 -16    7.70    3.38
   2   2 -15  581.49   25.25
  -2  -2  15  553.00   22.58
  -2   2  15  549.84   24.64
   2  -2 -15  525.99   23.92
   2   2 -15  568.71   22.36
   2   2 -14   46.77    6.97
   2   2 -14   42.45    5.79
  -2   2  14   43.63    6.66
  -2  -2  14   39.02    5.59
   2  -2 -14   48.67    6.80
  -2  -2  13    5.27    2.42
  -2   2  13    2.37    2.58
   2  -2 -13    2.95    2.61
   2   2 -13    8.54    3.08
  -2   2  12  261.78   14.71
   2   2 -12  264.30   12.86
   2  -2 -12  249.05   13.70
  -2  -2  12  238.39   13.21
  -2   2  11  141.79   10.38
  -2  -2  11  133.58    9.43
   2   2 -11  138.30    8.65
   2  -2 -11  123.91    9.09
   2   2 -10  373.66   13.90
  -2  -2  10  353.11   15.02
  -2   2  10  370.09   16.39
   2  -2 -10  361.76   15.06
  -2   2  10  356.43   12.12
   2  -2  -9   93.74    7.08
  -2   2   9   97.43    5.82
  -2   2   9   96.86    7.84
   2   2  -9  101.41    6.59
  -2  -2   9  100.45    7.44
   2  -2  -8   69.68    5.67
  -2   2   8   75.44    6.72
   2   2  -8   74.88    5.29
   2  -2  -8   68.15    4.28
  -2  -2   8   67.69    5.63
  -2  -2   8   68.18    6.20
   2   2  -7  194.62    9.77
  -2  -2   7  210.10   10.21
  -2   2   7  202.31   10.33
  -2  -2   7  193.19    9.39
   2  -2  -7  203.40    9.07
   2  -2  -7  199.51    7.56
   2   2  -6  991.10   24.01
  -2  -2   6 1006.09   24.31
   2  -2  -6 1017.97   21.18
  -2  -2   6 1009.98   24.81
  -2  -2   6  974.10   18.31
   2   2  -5   92.07    5.68
  -2  -2   5   85.00    3.93
   2  -2  -5   89.20    4.83
  -2  -2   5   99.76    6.29
   2   2  -5   99.22    3.15
   2   2  -4 6547.56   97.20
  -2  -2   4 6356.46   99.88
   2   2  -4 6623.96  103.24
   2  -2  -4 6630.21  102.09
   2   2  -3  797.71   17.29
   2   2  -3  794.64   17.36
   2  -2  -3  774.37   17.50
   2   2  -3  765.53   14.10
  -2  -2   3  760.03   16.40
   2   2  -2   12.02    2.04
   2  -2  -2   13.51    2.20
  -2  -2   1 1118.52   23.34
   2   2  -1 1167.46   22.68
   2  -2  -1 1149.19   22.65
  -2   2   1 1135.97   23.78
  -2   2   0  218.47    7.98
  -2  -2   0  209.62    7.37
  -2   2   0  215.76    5.65
   2  -2   0  215.69    7.20
  -2  -2   0  214.75    7.95
  -2  -2  -1 7046.91  107.82
  -2   2  -1 7029.03  103.90
  -2  -2  -1 7060.90  109.32
   2  -2   1 7085.38  107.95
  -2  -2  -2  141.32    5.91
  -2  -2  -2  141.35    5.07
   2  -2   2  143.00    5.55
   2  -2   3 2582.21   42.69
  -2  -2  -3 2493.45   40.58
  -2  -2  -3 2590.97   42.88
  -2   2  -3 2580.05   42.97
  -2  -2  -4  152.02    4.76
   2  -2   4  178.00    6.29
  -2  -2  -4  141.64    3.92
  -2   2  -4  175.98    7.05
   2   2   4  158.57    5.97
   2   2   4  156.00    7.59
   2  -2   5  230.42    5.91
   2   2   5  231.74    9.82
  -2   2  -5  230.93   10.02
  -2  -2  -5  245.52    6.84
   2  -2   5  222.57    7.53
  -2   2  -5  232.14    9.00
   2   2   5  231.77    7.76
  -2   2  -6  325.77   12.48
  -2   2  -6  328.79   12.72
   2   2   6  332.91   12.56
  -2   2  -6  327.67   12.44
  -2   2  -6  319.47   11.61
  -2  -2  -6  337.74    9.18
   2   2   6  338.73   10.23
  -2  -2  -7  772.22   17.19
  -2   2  -7  778.04   21.81
   2   2   7  756.50   18.16
   2   2   7  772.19   21.64
  -2   2  -7  784.77   21.19
  -2   2  -7  811.16   22.14
  -2   2  -7  766.16   22.39
  -2  -2  -8   44.46    5.29
   2   2   8   45.36    5.03
  -2   2  -8   45.66    5.26
  -2   2  -8   57.07    5.87
  -2  -2  -8   46.30    3.62
  -2   2  -8   47.72    5.48
  -2   2  -8   44.00    5.02
   2   2   8   41.21    3.72
  -2   2  -9 1193.94   31.71
  -2   2  -9 1143.49   29.87
  -2   2  -9 1162.63   30.78
   2   2   9 1104.12   25.81
  -2  -2  -9 1156.71   25.09
  -2   2  -9 1171.01   30.30
  -2  -2  -9 1125.60   30.90
  -2   2 -10  226.64   12.44
  -2   2 -10  223.76   12.57
  -2  -2 -10  230.83   13.06
   2   2  10  236.99   10.35
  -2   2 -10  240.70   12.71
   2   2  11 1167.56   28.68
  -2  -2 -11 1213.68   34.68
  -2   2 -11 1207.20   33.78
  -2   2 -11 1236.62   34.41
  -2   2 -11 1251.34   33.64
  -2  -2 -12   26.91    5.43
  -2   2 -12   30.50    5.50
  -2   2 -12   27.41    5.30
  -2   2 -12   28.00    5.53
  -2  -2 -13  278.68   16.71
  -2   2 -13  293.09   15.85
  -2   2 -13  321.10   16.95
  -2   2 -13  272.94   16.09
  -2   2 -14   55.97    7.50
  -2  -2 -14   69.77    8.67
  -2   2 -14   53.93    7.38
  -2   2 -14   54.27    7.62
  -2   2 -15   19.67    4.70
  -2   2 -15   12.60    3.96
  -2   2 -15   16.70    4.74
  -2  -2 -15   23.60    5.79
   2   2  15   24.49    5.59
   2   2  16  325.25   19.01
  -2   2 -16  309.38   18.97
  -2   2 -16  305.54   19.42
   2   2  17   24.62    5.63
  -2   2 -17   18.74    5.63
  -2   2 -17   18.72    5.52
   2   2  17   14.48    4.60
  -2   2 -18  223.13   17.38
  -2   2 -18  224.97   17.90
   2   2  18  224.66   16.83
   2   2  18  212.07   16.04
  -2  -2 -19  280.87   11.16
  -2   2 -19  273.21   10.15
  -2   2 -19  267.41   10.93
  -2  -2 -19  266.45   11.13
   2   2  19  253.54   17.93
  -2   2 -19  264.56    9.76
  -2   2 -19  271.51    9.84
  -2  -2 -19  269.93   10.69
  -2   2 -19  274.44   10.80
  -2  -2 -19  265.10   10.89
  -2   2 -19  264.78   10.49
  -2   2 -19  279.91   10.46
  -2   2 -19  260.20    9.81
  -2  -2 -19  276.74   10.69
  -2   2 -19  278.68   10.74
  -2   2 -19  276.46   11.07
  -2   2 -19  280.42   11.15
  -2  -2 -19  272.87   10.70
  -2  -2 -19  279.04   11.13
  -2  -2 -20    2.30    2.21
  -2  -2 -20    4.39    1.87
  -2   2 -20    4.55    2.36
  -2  -2 -20    7.09    2.32
  -2  -2 -20    1.05    1.88
  -2   2 -20    4.07    2.07
  -2   2 -20    5.68    2.44
  -2   2 -20    3.52    1.59
  -2   2 -20    6.36    2.12
  -2   2 -20    4.26    2.17
  -2   2 -20    2.98    2.01
  -2   2 -20    1.53    1.62
  -2  -2 -20    3.95    1.79
  -2   2 -20    6.07    1.97
  -2  -2 -20    2.57    1.69
  -2   2 -20    7.14    2.18
  -2  -2 -20    3.31    1.72
  -2  -2 -20    7.85    2.52
  -2   2 -20    6.53    1.85
  -2   2 -21  261.76   10.43
  -2   2 -21  252.44    9.70
  -2  -2 -21  245.65   10.31
  -2  -2 -21  243.89   10.31
  -2   2 -21  249.44    9.78
  -2   2 -21  263.85   10.67
  -2   2 -21  252.31   10.89
  -2  -2 -21  254.24   10.92
  -2   2 -21  250.09   11.02
  -2   2 -21  241.10   10.49
  -2   2 -21  241.05    9.40
  -2  -2 -21  237.02   10.31
  -2   2 -21  256.88    9.59
  -2  -2 -21  247.16   11.13
  -2   2 -21  258.81   11.10
  -2  -2 -21  235.89   10.26
  -2  -2 -21  255.88   10.83
  -2   2 -22   69.50    5.83
  -2   2 -22   63.92    4.92
  -2   2 -22   72.88    5.36
  -2   2 -22   59.09    4.64
  -2  -2 -22   68.42    5.57
  -2  -2 -22   66.14    5.15
  -2  -2 -22   73.15    5.90
  -2   2 -22   66.49    5.54
  -2  -2 -22   60.26    5.09
  -2   2 -22   67.72    4.96
  -2  -2 -22   70.45    5.81
  -2   2 -22   74.86    5.69
  -2  -2 -22   73.12    5.98
  -2   2 -22   70.48    5.65
  -2  -2 -22   62.38    4.73
  -2   2 -22   71.20    5.06
  -2   2 -22   73.09    5.18
  -2  -2 -22   64.72    5.29
  -2   2 -22   70.42    5.64
  -2   2 -23   -0.38    2.05
  -2   2 -23   -2.23    1.98
  -2   2 -23    3.18    2.40
  -2   2 -23    2.80    2.57
  -2   2 -23    0.87    1.48
  -2  -2 -23   -1.18    2.07
  -2   2 -23   -0.02    1.91
  -2   2 -23   -1.17    2.26
  -2  -2 -23   -3.96    2.56
  -2  -2 -23    1.73    1.87
  -2   2 -23    2.07    1.50
  -2  -2 -23   -0.06    2.04
  -2  -2 -23    0.03    1.88
  -2   2 -23    0.66    2.04
  -2  -2 -23   -0.89    1.68
  -2  -2 -23   -0.17    1.50
  -2   2 -23    0.25    1.86
  -2   2 -23    2.11    2.13
  -2  -2 -23    0.48    2.01
  -2   2 -24   41.17    4.58
  -2  -2 -24   39.05    4.47
  -2  -2 -24   37.06    3.55
  -2  -2 -24   39.67    4.17
  -2   2 -24   35.19    3.53
  -2   2 -24   40.20    4.30
  -2  -2 -24   35.21    3.92
  -2   2 -24   36.05    3.46
  -2   2 -24   34.61    4.04
  -2  -2 -24   41.01    4.23
  -2   2 -24   37.47    3.98
  -2  -2 -24   38.78    4.06
  -2   2 -24   36.40    3.69
  -2   2 -24   36.23    4.25
  -2   2 -24   36.47    4.29
  -2   2 -24   36.73    3.65
  -2  -2 -24   35.61    3.73
  -2   2 -24   44.98    4.48
  -2   2 -24   42.19    4.45
  -2  -2 -24   40.94    4.39
  -2   2 -25  138.14    7.55
  -2   2 -25  136.67    7.49
  -2  -2 -25  122.70    7.11
  -2   2 -25  130.78    7.13
  -2   2 -25  120.95    6.19
  -2  -2 -25  127.00    7.06
  -2   2 -25  132.85    6.24
  -2   2 -25  137.21    7.10
  -2  -2 -25  135.58    7.92
  -2   2 -25  125.99    7.23
  -2   2 -25  130.13    7.44
  -2  -2 -25  117.13    6.74
  -2  -2 -25  118.96    5.97
  -2   2 -25  122.53    7.11
  -2  -2 -25  126.62    6.59
  -2  -2 -25  143.02    7.54
  -2   2 -25  127.14    6.20
  -2  -2 -25  131.14    7.07
  -2   2 -25  127.12    6.08
  -2  -2 -26   57.98    3.88
  -2   2 -26   54.63    4.00
  -2  -2 -26   54.56    4.42
  -2  -2 -26   55.46    4.45
  -2   2 -26   56.85    5.06
  -2   2 -26   53.83    3.79
  -2   2 -26   50.69    4.29
  -2  -2 -26   59.66    4.97
  -2   2 -26   57.53    4.82
  -2  -2 -26   54.33    4.38
  -2   2 -26   51.13    4.44
  -2   2 -26   58.52    4.56
  -2   2 -26   54.05    4.62
  -2  -2 -26   58.89    4.75
  -2  -2 -26   57.30    4.81
  -2  -2 -27   11.78    2.27
  -2   2 -27   11.15    2.42
  -2  -2 -27   12.16    2.45
  -2  -2 -27   14.38    2.45
  -2   2 -27   12.93    2.39
  -2  -2 -27   13.96    2.29
  -2   2 -27   11.87    2.31
  -2  -2 -27    8.23    2.22
  -2   2 -27   11.01    1.97
  -2   2 -27   10.43    2.07
  -2   2 -27   11.22    2.45
  -2   2 -27   14.51    2.65
  -2  -2 -27   15.83    2.63
  -2   2 -28   88.24    5.07
  -2  -2 -28   90.82    4.85
  -2  -2 -28   96.43    5.21
  -2   2 -28   81.28    4.13
  -2   2 -28   96.58    5.16
  -2  -2 -28   96.29    5.05
  -2  -2 -28   84.66    4.53
  -2   2 -28   99.60    5.48
  -2  -2 -28   86.74    4.92
  -2  -2 -28   91.06    4.68
  -2   2 -28   98.15    5.04
  -2   2 -28   86.09    4.95
  -2   2 -29    0.83    1.24
  -2  -2 -29    2.80    1.16
  -2   2 -29    4.14    1.44
  -2  -2 -29    5.75    1.47
  -2  -2 -29    3.86    1.36
  -2  -2 -29    2.43    1.09
  -2  -2 -29    4.26    1.34
  -2   2 -29    4.52    1.37
  -2  -2 -30    7.84    1.32
  -2  -2 -30    4.20    1.03
  -2   2 -30    5.75    1.25
  -2  -2 -30    5.72    1.30
   2   3 -30   28.99    2.58
   2   3 -30   28.27    2.53
   2   3 -30   24.09    2.28
   2  -3 -30   28.52    2.45
   2  -3 -30   27.90    2.32
   2  -3 -30   28.63    2.62
   2   3 -30   25.66    2.41
   2   3 -30   25.51    2.26
   2  -3 -30   30.82    2.57
   2   3 -29    6.14    1.53
   2  -3 -29    7.78    1.61
   2  -3 -29    5.20    1.30
   2   3 -29    7.15    1.85
   2   3 -29   11.05    2.06
   2   3 -29    9.24    1.92
   2   3 -29   10.01    1.77
   2  -3 -29    6.52    1.64
   2  -3 -29    6.98    1.92
   2   3 -29    7.46    1.66
   2  -3 -29    9.68    1.96
   2  -3 -29    7.40    1.90
   2  -3 -28   17.67    2.61
   2   3 -28   17.51    2.57
   2  -3 -28   23.37    2.67
   2   3 -28   20.45    2.75
   2   3 -28   20.25    2.70
   2   3 -28   19.25    2.74
   2   3 -28   16.58    2.28
   2  -3 -28   20.96    2.65
   2  -3 -28   21.11    2.75
   2  -3 -28   24.31    2.98
   2  -3 -27   20.94    3.01
   2   3 -27   25.80    3.29
   2   3 -27   17.36    2.78
   2  -3 -27   17.06    2.38
   2  -3 -27   18.55    3.01
   2   3 -27   18.77    2.91
   2  -3 -27   16.91    2.73
   2  -3 -27   17.64    2.81
   2  -3 -27   19.26    2.72
   2   3 -27   14.73    2.56
   2  -3 -26   10.43    2.56
   2  -3 -26    7.17    1.90
   2  -3 -26   12.91    2.67
   2   3 -26   10.47    2.34
   2   3 -26   12.05    2.64
   2   3 -26   10.60    2.76
   2  -3 -26   11.33    2.31
   2   3 -26   10.70    2.58
   2  -3 -26    9.04    2.49
   2  -3 -26   10.81    2.54
   2   3 -26   10.64    2.31
   2   3 -25   -1.88    1.77
   2   3 -25    0.44    1.91
   2  -3 -25   -0.73    1.58
   2   3 -25   -1.32    1.90
   2  -3 -25   -0.85    1.74
   2   3 -25   -2.61    2.12
   2   3 -25   -4.25    2.25
   2  -3 -25    3.51    2.34
   2   3 -25   -0.73    2.09
   2  -3 -25    0.03    1.69
   2  -3 -25    2.95    2.27
   2   3 -25    0.32    1.31
   2  -3 -24   12.02    2.81
   2   3 -24    5.54    2.08
   2  -3 -24   10.35    2.39
   2  -3 -24    9.83    2.23
   2   3 -24   11.95    2.99
   2   3 -24    9.84    2.13
   2  -3 -24   14.40    3.25
   2  -3 -24    8.49    2.55
   2   3 -24    9.32    2.65
   2   3 -24    6.62    2.35
   2   3 -24    5.56    2.38
   2   3 -24    7.85    2.45
   2   3 -24    8.20    2.68
   2  -3 -24    9.95    2.46
   2   3 -23   93.17    6.45
   2   3 -23   80.04    6.02
   2   3 -23   81.51    5.45
   2   3 -23   88.78    6.22
   2  -3 -23   75.10    6.04
   2   3 -23   85.65    6.53
   2   3 -23   96.30    6.68
   2  -3 -23   93.57    6.66
   2  -3 -23   78.88    5.93
   2  -3 -23   79.76    6.38
   2   3 -23   74.69    5.97
   2   3 -23   88.95    6.62
   2  -3 -23   77.54    5.36
   2  -3 -23   85.41    5.78
   2   3 -22   67.13    5.56
   2  -3 -22   66.29    5.30
   2   3 -22   75.69    6.05
   2  -3 -22   68.00    5.78
   2  -3 -22   57.28    5.09
   2  -3 -22   74.75    6.06
   2   3 -22   69.62    5.73
   2  -3 -22   66.74    5.12
   2   3 -22   65.77    5.75
   2   3 -22   68.25    5.52
   2   3 -22   74.98    6.10
   2  -3 -22   61.39    4.81
   2  -3 -22   67.40    5.47
   2   3 -22   69.84    5.49
   2   3 -22   76.70    5.97
   2   3 -21  119.41    7.58
   2  -3 -21  114.56    6.98
   2   3 -21  131.68    7.51
   2  -3 -21  105.66    6.45
   2  -3 -21  125.99    7.69
   2  -3 -21  112.15    7.17
   2   3 -21  128.90    7.85
   2   3 -21  110.99    7.00
   2   3 -21  120.13    7.03
   2  -3 -21  104.46    6.16
   2   3 -21  107.64    6.85
   2   3 -21  109.45    6.96
   2   3 -21  107.28    7.20
   2  -3 -21  118.84    7.65
   2  -3 -21  117.01    6.90
   2   3 -21  116.31    6.51
   2   3 -20   23.28    3.49
   2   3 -20   21.90    3.62
   2   3 -20   30.06    3.61
   2  -3 -20   28.94    3.86
   2  -3 -20   24.53    3.29
   2   3 -20   19.53    3.26
   2   3 -20   24.03    3.62
   2  -3 -20   22.30    3.13
   2  -3 -20   27.12    3.95
   2  -3 -20   24.20    3.13
   2   3 -20   23.84    3.17
   2   3 -20   26.30    3.65
   2  -3 -20   22.74    3.34
   2   3 -20   26.98    3.56
   2   3 -20   20.29    3.26
   2   3 -20   25.81    3.87
   2   3 -19  253.38   11.06
   2  -3 -19  248.16   10.52
   2   3 -19  235.36   10.29
   2   3 -19  227.91   10.34
   2   3 -19  229.81   10.16
   2  -3 -19  230.39   18.27
   2   3 -19  250.85    9.96
   2  -3 -19  231.09   10.41
   2   3 -19  235.58    9.83
   2  -3 -19  228.85    9.76
   2   3 -19  229.33    9.87
   2   3 -19  258.89   19.60
   2   3 -19  236.55    9.70
   2  -3 -19  235.35    9.59
   2   3 -19  241.35    9.69
   2   3 -18   38.68    7.71
  -2   3  18   41.87    7.16
   2  -3 -18   33.90    6.99
  -2   3  17    3.33    2.91
   2  -3 -17    0.87    2.52
   2   3 -17    1.71    3.03
  -2  -3  16   14.08    3.93
   2   3 -16   15.05    4.73
  -2   3  16   12.22    4.12
   2  -3 -16   13.69    4.21
   2   3 -15    1.51    2.85
  -2   3  15   -3.92    3.59
   2  -3 -15   -1.09    2.30
  -2  -3  15    4.70    2.80
  -2  -3  14  293.98   16.53
  -2   3  14  269.41   16.64
   2   3 -14  284.97   16.85
   2  -3 -14  280.64   16.27
  -2   3  13  560.56   23.76
   2  -3 -13  547.88   22.50
   2   3 -13  583.91   23.82
  -2  -3  13  569.31   23.01
  -2  -3  12   87.99    8.54
  -2   3  12   85.63    8.77
   2  -3 -12   94.05    8.49
  -2  -3  11   14.45    4.35
  -2   3  11   13.07    4.24
   2  -3 -11    7.47    3.00
  -2  -3  11   12.84    3.70
  -2  -3  10  347.95   15.24
   2  -3 -10  358.73   15.13
  -2   3  10  372.88   17.02
  -2  -3  10  368.85   16.54
  -2   3   9   73.78    7.23
   2  -3  -9   67.62    5.23
  -2  -3   9   76.77    6.84
   2  -3  -9   66.69    5.98
  -2  -3   9   67.97    6.84
   2   3  -9   71.93    7.04
   2  -3  -8   23.94    3.41
   2   3  -8   21.86    4.02
  -2   3   8   27.57    4.58
  -2  -3   8   26.38    2.46
   2  -3  -8   25.70    3.34
  -2  -3   8   20.57    3.78
  -2  -3   8   27.28    4.43
   2   3  -7   90.81    7.13
  -2  -3   7   99.15    7.49
  -2  -3   7  102.28    5.06
   2  -3  -7   95.93    6.08
  -2  -3   7  103.53    7.44
   2  -3  -7   93.58    6.06
  -2   3   7  101.50    7.85
   2  -3  -6  165.33    7.99
  -2  -3   6  162.18    9.07
   2  -3  -6  157.58    7.27
  -2   3   6  153.89    9.27
   2   3  -6  152.46    8.52
  -2  -3   6  156.05    9.11
  -2  -3   6  157.29    6.65
   2   3  -5   94.27    6.27
  -2  -3   5   94.20    6.73
   2  -3  -5   96.19    5.05
  -2  -3   5   92.48    5.17
   2  -3  -5   95.09    5.93
   2   3  -4    0.93    0.52
   2   3  -4    1.94    1.45
   2  -3  -4    0.53    1.94
   2  -3  -4    0.99    0.93
  -2  -3   4    0.63    1.17
  -2  -3   3  733.27   18.11
   2  -3  -3  732.51   14.35
   2  -3  -3  744.00   18.87
   2   3  -3  767.87   17.69
   2  -3  -2  564.73   15.23
   2  -3  -2  560.99   15.88
   2  -3  -2  561.29   10.12
  -2  -3   2  558.87   15.37
  -2  -3   2  593.27   16.43
   2   3  -2  568.68   14.59
  -2   3   1  569.30   13.78
  -2  -3   1  574.14   16.02
   2   3  -1  599.70   15.07
   2  -3  -1  556.72   14.89
  -2  -3   1  616.67   16.26
  -2   3   0 3704.23   60.53
   2  -3   0 3912.51   63.07
   2   3   0 3789.05   63.65
  -2  -3   0 3798.92   63.90
  -2  -3   0 3897.11   65.53
  -2  -3  -1 2422.93   43.90
   2  -3   1 2420.56   41.57
  -2  -3  -1 2416.82   42.05
   2   3   1 2452.06   43.37
  -2   3  -1 2343.86   36.20
  -2  -3  -2 1211.82   25.31
   2  -3   2 1162.42   23.22
  -2  -3  -2 1184.81   23.30
  -2  -3  -3 1608.76   30.96
  -2   3  -3 1569.36   28.11
   2  -3   3 1581.61   29.06
  -2  -3  -3 1601.41   28.41
  -2  -3  -4 2853.58   48.24
  -2   3  -4 2795.97   47.49
  -2  -3  -4 2750.54   44.46
  -2   3  -4 2752.39   51.80
   2  -3   4 2808.13   46.78
   2  -3   5  119.81    5.30
   2   3   5  123.67    6.50
  -2   3  -5  127.39    6.38
   2   3   5  128.97    7.61
   2   3   5  139.96    8.16
  -2   3  -5  124.44    7.61
  -2  -3  -5  130.38    5.69
   2  -3   6  932.44   15.53
  -2   3  -6 1016.91   23.28
   2   3   6  993.11   22.76
   2   3   6 1016.25   26.12
   2   3   6 1035.36   25.62
  -2   3  -6 1016.91   25.75
   2  -3   6  985.34   19.93
  -2   3  -6  990.92   26.49
   2  -3   7    8.60    1.56
   2   3   7    9.63    2.23
   2   3   7    9.23    2.89
   2   3   7    8.38    2.89
  -2   3  -7    7.41    2.22
  -2   3  -7    3.23    2.25
  -2   3  -7    8.09    2.58
  -2   3  -8  794.49   24.72
  -2   3  -8  795.86   23.88
   2  -3   8  720.28   17.08
   2   3   8  794.86   20.71
  -2   3  -8  793.71   22.28
   2   3   8  805.95   24.27
  -2   3  -9  120.35    8.36
  -2   3  -9  127.49    9.87
   2   3   9  121.94    7.47
   2  -3   9  113.72    5.64
  -2   3  -9  121.59    9.07
   2   3   9  120.54    8.96
   2   3  10   42.59    5.95
  -2   3 -10   51.16    6.64
  -2   3 -10   64.32    7.07
  -2   3 -10   49.68    5.78
   2   3  10   54.90    5.35
  -2   3 -11   52.05    7.01
  -2   3 -11   44.22    6.31
  -2   3 -11   39.64    5.79
   2   3  11   40.34    5.84
  -2   3 -12   62.87    7.51
  -2   3 -12   55.74    7.00
   2   3  12   50.58    6.98
  -2   3 -13   -1.18    2.47
   2   3  13    1.92    2.88
  -2   3 -13   -0.55    2.81
  -2   3 -14  513.79   23.38
  -2   3 -14  518.90   23.51
   2   3  14  521.27   23.69
   2   3  15    0.81    2.42
  -2   3 -15    7.59    3.49
  -2   3 -15    3.86    2.66
   2   3  15    2.98    3.44
   2   3  16   58.05    8.15
   2   3  16   71.34    9.02
  -2   3 -16   57.28    8.15
   2   3  17  179.55   15.03
  -2   3 -17  167.77   14.84
   2   3  17  172.74   14.54
  -2  -3 -18  305.76   11.27
  -2  -3 -18  342.00   11.37
   2   3  18  325.72   20.44
  -2   3 -18  335.12   21.76
  -2   3 -18  312.41   10.95
  -2   3 -18  334.25   11.14
  -2  -3 -18  337.51   12.49
  -2   3 -18  321.94   11.80
  -2   3 -18  319.65   11.34
  -2  -3 -18  337.60   12.37
  -2  -3 -18  329.11   12.10
  -2  -3 -18  317.34   11.54
  -2   3 -18  324.32   10.87
  -2   3 -18  349.64   12.39
  -2   3 -18  321.51   11.73
   2   3  18  336.09   21.43
  -2   3 -18  328.36   11.45
  -2  -3 -18  296.25   11.26
  -2   3 -18  336.71   11.58
  -2   3 -18  327.10   11.71
  -2  -3 -19   36.64    4.03
  -2   3 -19   35.86    3.69
  -2   3 -19   33.75    3.79
  -2   3 -19   31.74    3.77
  -2   3 -19   32.79    3.92
  -2  -3 -19   36.36    4.10
  -2  -3 -19   33.69    4.09
  -2  -3 -19   31.88    3.85
  -2   3 -19   36.16    4.15
  -2   3 -19   39.38    3.89
  -2  -3 -19   34.23    3.77
  -2   3 -19   37.16    3.82
  -2   3 -19   34.26    3.85
  -2   3 -19   37.71    4.19
  -2   3 -19   30.52    3.30
  -2  -3 -19   35.47    3.98
  -2   3 -19   38.81    4.06
  -2   3 -19   32.70    3.75
  -2   3 -20  395.88   12.42
  -2   3 -20  389.25   13.16
  -2  -3 -20  381.77   13.44
  -2   3 -20  395.30   12.70
  -2   3 -20  379.93   13.38
  -2   3 -20  382.91   13.75
  -2   3 -20  394.80   13.96
  -2   3 -20  404.51   12.75
  -2  -3 -20  400.34   14.09
  -2   3 -20  398.56   13.05
  -2  -3 -20  408.49   14.09
  -2   3 -20  405.78   14.08
  -2   3 -20  396.75   13.62
  -2   3 -20  392.94   13.26
  -2  -3 -20  375.72   13.22
  -2  -3 -20  388.83   13.52
  -2  -3 -20  368.76   13.82
  -2  -3 -20  392.69   13.34
  -2   3 -20  390.83   12.47
  -2   3 -21  243.34   10.06
  -2   3 -21  232.24    9.44
  -2  -3 -21  227.59   10.01
  -2   3 -21  249.95   10.20
  -2  -3 -21  224.22   10.05
  -2   3 -21  222.38    9.52
  -2  -3 -21  231.47   10.68
  -2   3 -21  245.67   10.45
  -2   3 -21  238.80   10.61
  -2  -3 -21  234.48   10.45
  -2  -3 -21  219.29   10.23
  -2   3 -21  229.84   10.56
  -2  -3 -21  230.95   10.08
  -2   3 -21  247.57    9.64
  -2   3 -21  238.77    9.30
  -2   3 -21  223.71    9.18
  -2   3 -21  248.81   10.86
  -2   3 -21  220.52    9.90
  -2  -3 -21  212.52    9.58
  -2   3 -22  354.63   13.35
  -2   3 -22  361.77   13.09
  -2  -3 -22  361.55   12.98
  -2  -3 -22  336.77   12.45
  -2  -3 -22  366.52   13.09
  -2   3 -22  365.14   12.77
  -2  -3 -22  361.33   13.08
  -2   3 -22  372.71   12.18
  -2   3 -22  363.04   13.49
  -2   3 -22  377.90   12.23
  -2   3 -22  365.73   12.78
  -2   3 -22  368.56   11.90
  -2  -3 -22  358.09   13.46
  -2   3 -22  364.93   12.43
  -2  -3 -22  362.01   13.81
  -2   3 -22  352.17   11.77
  -2   3 -22  374.60   13.66
  -2   3 -23   29.27    3.79
  -2  -3 -23   32.47    3.93
  -2   3 -23   26.03    3.37
  -2   3 -23   35.42    4.34
  -2  -3 -23   24.98    3.47
  -2  -3 -23   22.92    3.16
  -2  -3 -23   30.00    3.98
  -2  -3 -23   26.65    3.41
  -2   3 -23   30.67    3.37
  -2   3 -23   27.84    3.81
  -2  -3 -23   24.86    3.11
  -2   3 -23   28.01    3.56
  -2   3 -23   27.81    3.69
  -2  -3 -23   28.73    3.96
  -2   3 -23   27.21    3.75
  -2   3 -23   25.18    3.13
  -2   3 -23   27.64    3.20
  -2   3 -23   28.81    3.70
  -2  -3 -23   26.30    3.71
  -2   3 -23   31.14    3.52
  -2  -3 -24   32.11    3.26
  -2  -3 -24   35.76    4.08
  -2   3 -24   35.36    4.28
  -2  -3 -24   32.26    3.66
  -2  -3 -24   30.83    4.01
  -2   3 -24   26.23    3.21
  -2   3 -24   37.54    4.30
  -2   3 -24   33.67    3.46
  -2  -3 -24   35.88    4.26
  -2   3 -24   32.93    3.83
  -2   3 -24   38.51    4.26
  -2  -3 -24   33.09    3.99
  -2  -3 -24   33.86    3.76
  -2   3 -24   36.62    3.78
  -2   3 -24   42.70    4.10
  -2   3 -24   34.94    3.49
  -2   3 -24   36.74    4.05
  -2  -3 -24   33.29    3.72
  -2   3 -24   37.56    4.02
  -2   3 -24   33.61    3.91
  -2  -3 -25   20.66    3.12
  -2  -3 -25   19.06    3.11
  -2   3 -25   17.55    3.02
  -2  -3 -25   20.01    2.78
  -2  -3 -25   17.90    2.49
  -2  -3 -25   18.93    3.28
  -2  -3 -25   20.37    3.02
  -2   3 -25   16.03    3.00
  -2   3 -25   24.72    3.27
  -2   3 -25   21.43    2.95
  -2   3 -25   16.56    2.48
  -2  -3 -25   18.58    3.00
  -2  -3 -25   14.24    2.51
  -2   3 -25   19.69    3.11
  -2   3 -25   18.30    3.35
  -2   3 -25   20.30    2.83
  -2   3 -25   21.51    3.46
  -2   3 -25   17.94    2.59
  -2  -3 -26    3.86    1.75
  -2  -3 -26    7.62    2.09
  -2   3 -26    5.86    2.11
  -2   3 -26    4.83    2.00
  -2   3 -26    8.84    2.01
  -2  -3 -26    5.24    1.51
  -2  -3 -26    5.11    1.95
  -2  -3 -26    6.50    2.36
  -2   3 -26    6.70    2.22
  -2   3 -26    4.36    1.91
  -2  -3 -26    6.68    2.00
  -2  -3 -26    8.00    2.36
  -2   3 -26    2.94    1.37
  -2   3 -26    5.57    1.64
  -2   3 -26    3.53    1.91
  -2   3 -26    5.38    2.05
  -2  -3 -26    4.09    1.85
  -2  -3 -27    2.60    1.88
  -2  -3 -27   -1.33    1.54
  -2   3 -27    1.48    1.57
  -2   3 -27    1.41    1.46
  -2   3 -27    1.27    1.50
  -2  -3 -27    2.74    1.75
  -2   3 -27   -1.69    1.80
  -2  -3 -27    2.59    1.44
  -2   3 -27    1.93    1.56
  -2  -3 -27    0.69    1.57
  -2   3 -27   -1.08    1.43
  -2  -3 -28    9.12    1.81
  -2   3 -28    5.27    1.64
  -2   3 -28    7.41    1.82
  -2   3 -28    0.77    1.19
  -2   3 -28    4.52    1.57
  -2  -3 -28    6.39    1.59
  -2  -3 -28    5.60    1.70
  -2   3 -29   15.03    1.87
  -2  -3 -29   13.60    1.76
  -2   3 -29   15.88    1.90
  -2   3 -29   14.60    2.02
  -2  -3 -29   18.96    2.03
  -2  -3 -29   15.67    1.86
  -2  -3 -29   14.54    1.91
  -2  -3 -29   13.70    1.73
  -2  -3 -30   35.70    2.40
   2  -4 -30   -0.85    1.04
   2  -4 -30    0.59    0.92
   2   4 -30   -0.54    1.05
   2   4 -30    2.25    1.08
   2   4 -30   -0.68    0.87
   2   4 -30    0.58    1.03
   2  -4 -29   12.64    2.12
   2   4 -29   12.78    1.94
   2  -4 -29   11.49    1.74
   2   4 -29   11.61    1.91
   2  -4 -29   11.59    1.61
   2   4 -29    9.91    1.91
   2   4 -29   12.92    1.78
   2  -4 -29   15.74    2.16
   2   4 -29   11.83    1.88
   2  -4 -29   12.86    1.94
   2   4 -28    1.23    1.36
   2  -4 -28    2.60    1.64
   2  -4 -28    5.23    1.82
   2   4 -28    2.34    1.34
   2   4 -28    2.54    1.66
   2  -4 -28    1.43    1.40
   2   4 -28    6.58    1.64
   2   4 -28    2.99    1.41
   2  -4 -28    1.54    1.18
   2   4 -28    0.40    1.35
   2  -4 -28    2.98    1.40
   2  -4 -27    1.72    1.63
   2   4 -27    2.37    1.57
   2  -4 -27    0.75    1.63
   2  -4 -27    3.58    1.78
   2  -4 -27    3.86    1.45
   2   4 -27   -0.52    1.54
   2  -4 -27    1.95    1.42
   2   4 -27    5.01    1.99
   2   4 -27    3.85    1.94
   2  -4 -27    4.04    1.91
   2  -4 -26    0.66    1.94
   2  -4 -26    0.54    1.62
   2   4 -26    0.12    1.80
   2  -4 -26   -0.03    1.89
   2  -4 -26   -2.17    1.52
   2   4 -26   -0.22    1.61
   2  -4 -26   -3.18    2.15
   2   4 -26    2.55    1.66
   2   4 -26    0.63    1.71
   2   4 -25    0.32    2.05
   2  -4 -25    1.15    1.86
   2  -4 -25   -0.85    2.14
   2   4 -25   -0.31    2.72
   2   4 -25    1.54    1.88
   2  -4 -25   -3.08    1.89
   2   4 -25    1.08    1.97
   2  -4 -25    1.33    1.58
   2   4 -25    0.77    1.23
   2   4 -25   -2.45    1.85
   2   4 -25    1.13    1.89
   2   4 -25    2.08    1.63
   2  -4 -25    2.97    1.93
   2   4 -24    4.00    2.24
   2   4 -24    5.04    2.04
   2   4 -24    3.83    2.12
   2  -4 -24    3.05    1.78
   2  -4 -24    6.06    2.14
   2  -4 -24    4.93    2.37
   2  -4 -24    3.75    2.08
   2   4 -24    3.90    2.08
   2   4 -24    5.06    1.71
   2   4 -24    3.05    2.33
   2   4 -24    2.15    2.01
   2   4 -24    2.30    1.92
   2  -4 -23   15.08    2.96
   2   4 -23   15.03    3.13
   2   4 -23   16.69    2.93
   2  -4 -23   14.48    3.03
   2   4 -23   12.40    2.85
   2   4 -23   10.46    2.36
   2   4 -23   12.74    2.83
   2  -4 -23   16.62    3.12
   2  -4 -23   16.39    3.04
   2   4 -23   13.92    2.86
   2   4 -23   12.32    2.51
   2   4 -23   14.07    2.94
   2   4 -22    3.60    1.71
   2   4 -22    0.64    1.95
   2  -4 -22    2.95    1.86
   2   4 -22    1.99    2.23
   2   4 -22   -0.33    1.96
   2   4 -22    1.34    1.70
   2  -4 -22    6.25    2.29
   2  -4 -22    2.52    2.21
   2  -4 -22   -0.03    1.95
   2   4 -22    2.37    2.18
   2   4 -22    4.36    2.32
   2   4 -22    4.74    2.46
   2  -4 -21  106.69    6.79
   2   4 -21  109.53    6.84
   2   4 -21  100.93    6.68
   2   4 -21  111.04    7.39
   2   4 -21  105.10    6.46
   2   4 -21  111.69    7.41
   2  -4 -21  101.55    7.02
   2   4 -21  111.12    6.74
   2  -4 -21  111.36    7.01
   2   4 -21  116.87    7.50
   2   4 -21  124.46    7.88
   2  -4 -21  109.86    6.53
   2   4 -21  100.07    6.97
   2   4 -20    8.08    2.21
   2  -4 -20   18.51    3.31
   2   4 -20    8.63    2.60
   2  -4 -20    7.40    2.13
   2  -4 -20   12.84    3.01
   2   4 -20   10.90    2.90
   2   4 -20   13.14    2.87
   2  -4 -20    8.23    2.00
   2   4 -20    9.85    2.36
   2   4 -20    9.36    3.01
   2   4 -20   12.76    2.86
   2   4 -20    8.12    2.15
   2   4 -20   11.23    3.11
   2  -4 -20   11.94    2.78
   2   4 -19   17.31    3.11
   2   4 -19   13.53    2.56
   2   4 -19   20.06    3.36
   2  -4 -19   14.78    2.57
   2  -4 -19    9.36    4.00
   2   4 -19   18.06    2.95
   2   4 -19   13.44    2.89
   2   4 -19   14.73    2.86
   2  -4 -19   17.05    3.11
   2   4 -19   14.22    2.59
   2   4 -19   15.55    2.80
   2   4 -19   14.81    3.09
   2  -4 -19   13.84    2.71
   2  -4 -19   17.54    3.09
   2  -4 -19   12.05    2.52
   2   4 -19   13.25    2.70
   2  -4 -18   24.21    6.20
   2  -4 -18   14.45    2.72
   2   4 -18    9.28    3.65
   2   4 -18   17.74    3.21
   2   4 -18   16.05    2.66
   2   4 -18   12.27    3.00
   2   4 -18   12.79    2.76
   2  -4 -18   18.64    3.02
   2  -4 -18   15.38    2.66
   2   4 -18   14.77    2.92
   2   4 -18   14.40    2.67
   2   4 -18   18.02    2.94
  -2   4  18   13.98    5.13
   2  -4 -17  433.79   23.56
   2   4 -17  482.91   25.47
  -2   4  17  463.64   25.02
  -2  -4  17  474.79   24.41
   2   4 -16   32.40    6.55
  -2  -4  16   17.34    4.62
   2  -4 -16   27.15    5.90
  -2   4  16   25.50    6.00
   2   4 -15  448.71   22.79
  -2   4  15  453.96   23.37
  -2  -4  15  455.67   22.84
   2  -4 -15  420.23   21.25
   2  -4 -14   65.21    7.74
  -2  -4  14   80.10    9.33
  -2   4  14   84.87    9.72
   2   4 -14   74.41    8.82
  -2   4  13   31.55    6.04
   2  -4 -13   25.51    5.05
  -2  -4  13   27.26    5.44
   2   4 -13   18.04    4.09
  -2  -4  12   13.54    3.76
   2  -4 -12   13.20    3.42
  -2  -4  12    2.48    2.15
  -2   4  12    8.27    3.34
  -2  -4  11   95.83    9.31
  -2   4  11   96.15    9.39
  -2  -4  11   97.81    8.71
   2  -4 -11   90.81    7.84
  -2   4  10  303.25   16.07
  -2  -4  10  301.14   15.88
   2  -4 -10  293.23   13.50
   2   4 -10  297.30   15.66
  -2  -4  10  300.42   15.16
  -2  -4   9  154.47   10.60
  -2   4   9  161.41   11.23
   2   4  -9  152.75   10.79
   2  -4  -9  156.21    9.09
   2  -4  -9  146.36    8.99
  -2  -4   9  169.05   11.39
  -2   4   8  103.08    8.71
  -2  -4   8  111.32    8.78
  -2  -4   8  103.07    8.83
   2   4  -8  105.75    8.44
  -2  -4   8  102.22    6.05
   2  -4  -8  105.59    7.55
   2  -4  -8  111.08    7.14
  -2  -4   7 1177.79   26.26
  -2   4   7 1232.90   32.70
   2   4  -7 1164.14   30.63
  -2  -4   7 1197.10   32.08
   2  -4  -7 1135.31   26.21
  -2  -4   7 1157.61   31.41
   2  -4  -7 1168.41   29.13
   2  -4  -6  714.00   20.90
   2  -4  -6  680.34   17.47
   2   4  -6  711.93   21.62
  -2  -4   6  707.15   18.86
  -2  -4   6  715.21   22.81
  -2  -4   6  733.30   22.88
  -2   4   6  740.18   23.38
   2  -4  -5   63.28    5.47
  -2  -4   5   72.78    5.42
  -2  -4   5   65.72    6.25
  -2   4   5   73.20    6.86
   2  -4  -5   74.09    4.32
   2  -4  -4  229.59   10.77
  -2  -4   4  235.04   11.63
   2   4  -4  242.09    9.35
   2  -4  -4  223.40    6.94
  -2  -4   4  232.85   10.01
  -2   4   4  241.88   11.94
  -2  -4   3   16.18    3.25
  -2   4   3   17.43    3.38
  -2  -4   3   13.31    2.69
  -2   4   3   17.20    2.80
   2  -4  -3   16.01    3.24
   2   4  -3   15.00    2.52
  -2  -4   2 2592.30   49.64
   2   4  -2 2601.34   47.07
  -2   4   2 2590.28   47.50
   2  -4  -2 2589.73   50.56
  -2  -4   2 2638.09   51.73
  -2   4   2 2647.98   51.97
   2  -4  -1 1822.03   38.11
  -2  -4   1 1785.76   38.43
  -2   4   1 1775.50   38.85
  -2   4   1 1773.92   34.19
  -2  -4   1 1761.32   37.53
   2   4  -1 1801.89   35.13
   2   4   0  180.96    8.35
  -2   4   0  178.29    5.84
  -2  -4   0  191.82    9.59
  -2   4   0  179.10    7.28
   2  -4   0  186.12    8.05
  -2  -4  -1 1532.42   32.54
   2  -4   1 1462.08   32.61
  -2  -4  -1 1461.16   33.19
   2  -4   1 1444.57   28.82
   2   4   1 1484.95   30.78
  -2   4  -1 1388.88   23.59
   2  -4   2 5925.28   98.48
  -2  -4  -2 5910.43   97.00
   2   4   2 5831.56   98.38
   2   4   2 5854.59   96.65
   2  -4   2 5648.87   92.52
  -2  -4  -2 5872.93   93.89
  -2  -4  -2 5855.08   99.32
  -2  -4  -3  157.21    8.01
  -2   4  -3  147.09    5.01
  -2  -4  -3  144.88    6.48
   2   4   3  152.79    8.36
  -2   4  -3  137.02    7.85
   2   4   3  155.23    9.02
   2  -4   3  130.30    6.05
   2  -4   3  152.36    8.76
   2  -4   4   24.93    3.93
   2   4   4   18.09    3.44
  -2  -4  -4   19.47    2.84
  -2  -4  -4   17.63    2.07
   2  -4   4   18.91    2.29
  -2   4  -4   15.07    1.88
   2   4   4   20.85    3.56
  -2   4  -4   14.90    3.16
  -2  -4  -5 1097.48   20.80
   2  -4   5 1197.86   29.01
  -2   4  -5 1147.22   28.79
   2  -4   5 1165.95   22.72
  -2   4  -5 1117.88   23.95
  -2  -4  -5 1140.34   25.32
   2   4   5 1183.69   30.05
   2   4   5 1182.99   29.05
  -2   4  -6  929.45   26.17
   2  -4   6  959.99   25.61
  -2   4  -6  901.46   22.10
   2   4   6  973.80   26.30
   2  -4   6  949.28   19.51
  -2  -4  -6  943.67   21.55
   2   4   6  989.09   27.60
  -2   4  -7   45.76    5.61
  -2   4  -7   53.76    4.88
   2  -4   7   56.48    5.78
  -2   4  -7   60.37    6.66
   2   4   7   53.76    5.97
   2   4   7   54.06    6.28
   2   4   7   51.37    5.09
   2   4   8  208.88   10.53
   2   4   8  224.82   12.29
  -2   4  -8  219.34   12.39
   2  -4   8  205.73   10.97
  -2   4  -8  196.91   10.17
  -2   4  -8  218.57   12.88
   2   4   8  204.69   12.18
  -2   4  -9  188.75   10.52
   2   4   9  194.26   12.39
   2   4   9  183.42   10.14
  -2   4  -9  188.96   11.95
   2  -4   9  198.47   10.96
   2   4   9  192.05   11.79
  -2   4  -9  192.20   12.73
   2   4  10   22.05    3.89
  -2   4 -10   16.34    3.50
  -2   4 -10   23.44    5.16
   2   4  10   21.90    5.04
   2  -4  10   21.94    4.01
  -2   4 -10   23.86    4.20
   2   4  10   20.46    4.37
   2  -4  11   98.35    7.77
  -2   4 -11  100.66    8.67
   2   4  11  113.98    9.76
  -2   4 -11   94.01    9.06
   2   4  11  113.02   10.05
  -2   4 -11  112.03   10.28
  -2   4 -12   -0.47    2.44
   2   4  12    4.54    2.84
  -2   4 -12    2.07    2.96
   2   4  12    0.53    2.31
  -2   4 -12    0.27    2.35
  -2   4 -13   71.98    8.20
   2   4  13   87.90    9.65
  -2   4 -13   70.83    8.51
   2   4  13   75.62    8.96
   2   4  14  125.22   11.30
  -2   4 -14  112.87   11.07
   2   4  14  107.36   11.09
  -2   4 -14  122.18   11.12
  -2   4 -15    3.87    3.29
   2   4  15   -0.03    3.15
  -2   4 -15   -2.61    3.17
   2   4  15    3.64    3.44
  -2   4 -16  123.20   12.26
   2   4  16  105.23   11.64
   2   4  16  106.78   11.38
  -2   4 -17  132.99    7.24
   2   4  17  133.76   13.61
  -2   4 -17  132.89    6.97
  -2  -4 -17  137.83    7.56
  -2   4 -17  138.79    7.20
  -2   4 -17  132.24    7.24
   2   4  17  156.08   14.12
  -2   4 -17  138.42    6.89
  -2   4 -17  142.41   13.58
  -2  -4 -17  130.53    7.45
  -2   4 -17  133.43    6.78
  -2  -4 -17  128.07    6.99
  -2   4 -18  140.96    7.16
  -2  -4 -18  138.58    7.58
  -2   4 -18  140.57    7.59
  -2  -4 -18  148.88    8.14
  -2  -4 -18  126.00    7.12
  -2   4 -18  146.86    7.53
  -2   4 -18  142.00   14.06
  -2   4 -18  139.18    6.78
   2   4  18  142.39   14.31
  -2   4 -18  136.82    7.60
  -2   4 -18  146.88    7.54
  -2   4 -18  147.47    7.56
  -2  -4 -18  144.90    7.87
  -2   4 -18  149.29    7.31
  -2   4 -18  146.23    7.07
  -2   4 -18  138.29    7.16
  -2   4 -18  141.48    7.64
  -2  -4 -18  138.93    7.31
  -2   4 -18  144.18    7.74
  -2   4 -18  138.50    7.67
  -2  -4 -19   -1.37    2.09
  -2  -4 -19   -1.47    1.79
  -2  -4 -19   -0.13    1.57
  -2   4 -19   -0.69    1.58
  -2   4 -19    2.60    2.09
  -2   4 -19    2.14    1.87
  -2   4 -19   -2.76    1.86
  -2   4 -19    1.67    1.83
  -2  -4 -19    0.37    1.93
  -2   4 -19    0.86    1.54
  -2   4 -19    1.79    1.74
  -2   4 -19   -1.75    1.91
  -2  -4 -19    2.54    1.90
  -2   4 -19    1.81    1.65
  -2  -4 -19    1.33    1.88
  -2   4 -19    0.31    1.74
  -2   4 -19    2.52    2.16
  -2   4 -19    2.35    2.03
  -2   4 -19    3.02    2.22
  -2  -4 -20    4.08    2.26
  -2   4 -20    1.84    1.61
  -2  -4 -20   -0.18    1.77
  -2   4 -20    3.06    2.14
  -2   4 -20   -1.70    1.82
  -2   4 -20   -0.69    1.95
  -2   4 -20    0.89    2.10
  -2   4 -20    0.40    1.62
  -2   4 -20    0.82    1.88
  -2   4 -20   -0.83    2.36
  -2  -4 -20   -2.53    2.05
  -2  -4 -20    0.89    1.66
  -2   4 -20    0.87    2.16
  -2   4 -20    2.95    2.20
  -2   4 -20    5.98    2.63
  -2  -4 -20   -2.08    1.98
  -2   4 -20   -0.05    1.67
  -2  -4 -20    7.09    2.63
  -2   4 -20    1.14    1.58
  -2  -4 -21  131.73    7.51
  -2   4 -21  129.45    7.75
  -2  -4 -21  140.03    8.08
  -2  -4 -21  122.06    6.91
  -2  -4 -21  129.92    7.54
  -2   4 -21  131.01    7.39
  -2   4 -21  141.46    7.35
  -2   4 -21  128.16    7.57
  -2   4 -21  138.15    7.68
  -2   4 -21  129.94    7.82
  -2   4 -21  139.12    6.95
  -2   4 -21  138.74    7.48
  -2   4 -21  141.26    7.72
  -2  -4 -21  132.72    7.24
  -2  -4 -21  141.57    8.18
  -2   4 -21  127.48    6.75
  -2   4 -21  131.82    7.34
  -2  -4 -21  147.20    8.11
  -2   4 -21  130.13    7.13
  -2   4 -21  145.36    7.44
  -2   4 -21  132.08    7.81
  -2   4 -22  143.03    7.88
  -2   4 -22  159.95    7.40
  -2   4 -22  154.42    8.46
  -2   4 -22  161.47    7.97
  -2  -4 -22  154.43    8.07
  -2  -4 -22  158.91    8.43
  -2  -4 -22  149.92    7.53
  -2  -4 -22  161.13    8.68
  -2  -4 -22  152.18    8.11
  -2   4 -22  164.17    8.32
  -2   4 -22  148.04    7.95
  -2  -4 -22  144.33    7.65
  -2  -4 -22  144.54    7.42
  -2   4 -22  141.77    7.04
  -2   4 -22  150.25    7.72
  -2  -4 -22  163.21    8.76
  -2   4 -22  163.21    7.75
  -2   4 -22  161.12    7.95
  -2   4 -22  147.28    8.39
  -2   4 -22  163.68    8.71
  -2   4 -22  156.62    7.73
  -2  -4 -23   -2.05    2.06
  -2   4 -23    2.63    1.92
  -2  -4 -23   -0.85    1.97
  -2  -4 -23    4.76    2.45
  -2  -4 -23    1.09    1.47
  -2   4 -23    1.94    2.20
  -2   4 -23    2.88    2.31
  -2   4 -23    1.59    1.96
  -2  -4 -23    1.11    1.73
  -2   4 -23    0.06    1.94
  -2   4 -23    3.80    2.06
  -2  -4 -23    2.35    1.93
  -2   4 -23    0.60    2.17
  -2   4 -23    1.72    1.94
  -2   4 -23   -3.30    2.44
  -2   4 -23    4.52    2.02
  -2   4 -23    2.72    2.28
  -2   4 -23    0.15    1.84
  -2  -4 -23    1.62    2.06
  -2   4 -24    2.79    2.27
  -2   4 -24    5.55    1.97
  -2  -4 -24    1.72    1.76
  -2   4 -24    2.66    2.08
  -2   4 -24    1.73    1.58
  -2   4 -24   -0.11    2.16
  -2  -4 -24    1.99    1.77
  -2  -4 -24    5.75    2.17
  -2   4 -24    7.39    2.28
  -2   4 -24    3.00    1.74
  -2  -4 -24    3.89    1.55
  -2  -4 -24    4.10    1.90
  -2  -4 -24    4.98    1.85
  -2  -4 -24    5.96    2.48
  -2  -4 -24    3.98    2.09
  -2   4 -24    9.27    2.66
  -2   4 -24    2.18    2.32
  -2   4 -24    5.72    2.04
  -2   4 -24    4.55    2.34
  -2  -4 -25   26.08    3.47
  -2   4 -25   23.52    2.69
  -2   4 -25   21.84    2.86
  -2  -4 -25   25.79    3.22
  -2   4 -25   25.90    3.46
  -2  -4 -25   21.05    2.68
  -2  -4 -25   27.54    3.46
  -2  -4 -25   26.72    3.39
  -2   4 -25   22.24    3.36
  -2   4 -25   21.19    3.00
  -2  -4 -25   22.33    2.52
  -2   4 -25   27.05    3.52
  -2   4 -25   24.27    3.17
  -2  -4 -26    9.83    2.74
  -2   4 -26    6.24    1.77
  -2   4 -26    6.73    2.11
  -2  -4 -26    2.73    1.64
  -2  -4 -26    5.92    2.51
  -2   4 -26    5.24    1.79
  -2   4 -26    7.22    2.02
  -2  -4 -26    5.85    1.81
  -2   4 -26    5.62    2.10
  -2  -4 -26    9.93    2.33
  -2   4 -26    5.36    1.95
  -2  -4 -26    2.36    1.18
  -2   4 -27   10.67    2.22
  -2  -4 -27   13.00    2.21
  -2  -4 -27    9.20    1.68
  -2   4 -27    9.30    2.00
  -2   4 -27   13.76    2.17
  -2  -4 -27   10.34    2.34
  -2   4 -27   14.37    2.46
  -2   4 -27    9.98    1.78
  -2  -4 -27   11.71    2.08
  -2  -4 -28  223.82    7.58
  -2   4 -28  197.28    6.95
  -2   4 -28  225.02    7.62
  -2  -4 -28  192.89    6.76
  -2   4 -28  228.73    7.93
  -2  -4 -28  207.59    6.71
  -2   4 -28  217.28    7.83
  -2  -4 -28  217.21    7.41
  -2   4 -28  207.40    6.99
  -2   4 -29    5.31    1.29
  -2   4 -29    5.72    1.22
  -2  -4 -29    3.92    1.14
  -2  -4 -29    6.18    1.32
  -2   4 -29    5.01    1.35
  -2  -4 -29    6.21    1.21
  -2  -4 -29    7.92    1.39
   2  -5 -30   21.79    1.90
   2  -5 -30   19.92    1.78
   2   5 -30   22.53    1.96
   2   5 -29    8.47    1.62
   2  -5 -29    3.82    1.23
   2   5 -29    5.81    1.38
   2   5 -29    9.53    1.71
   2   5 -29    6.75    1.50
   2  -5 -29    7.08    1.41
   2  -5 -29    5.71    1.39
   2   5 -29    9.14    1.64
   2   5 -28   12.73    1.95
   2  -5 -28   15.16    2.21
   2   5 -28   14.22    2.31
   2   5 -28   17.98    2.38
   2  -5 -28   14.96    2.15
   2  -5 -28   13.16    2.08
   2   5 -28   11.25    1.66
   2  -5 -28   17.04    2.30
   2   5 -28   13.24    2.13
   2   5 -27   -0.06    1.65
   2   5 -27   -1.16    1.56
   2  -5 -27   -1.23    1.72
   2  -5 -27    3.56    1.87
   2   5 -27    1.23    1.49
   2   5 -27    0.09    1.47
   2  -5 -27    1.84    1.46
   2   5 -27   -0.01    1.12
   2  -5 -27    1.78    1.53
   2  -5 -27   -0.04    1.40
   2   5 -26   80.62    5.45
   2  -5 -26   88.18    5.72
   2  -5 -26   83.71    5.35
   2  -5 -26   85.90    5.40
   2   5 -26   84.82    5.48
   2  -5 -26   97.35    5.78
   2   5 -26   87.09    5.78
   2   5 -26   84.37    5.46
   2   5 -26   93.81    5.63
   2  -5 -26   86.87    5.43
   2   5 -25   12.13    2.35
   2   5 -25   13.08    2.75
   2   5 -25   12.73    2.96
   2  -5 -25   15.68    2.69
   2   5 -25   11.23    2.45
   2  -5 -25   12.93    2.58
   2   5 -25   13.17    2.97
   2   5 -25   10.27    2.51
   2   5 -25   10.48    2.39
   2  -5 -25   10.13    2.35
   2   5 -25   11.73    2.77
   2  -5 -25   10.33    2.32
   2  -5 -25   12.34    2.67
   2   5 -24   -1.50    1.77
   2   5 -24    0.19    1.83
   2  -5 -24    0.55    1.86
   2   5 -24   -0.51    1.86
   2   5 -24    0.94    1.77
   2  -5 -24    1.97    2.15
   2   5 -24    2.49    2.03
   2   5 -24   -0.08    1.85
   2   5 -24    1.02    1.44
   2  -5 -24    3.87    1.97
   2   5 -24    3.66    2.42
   2  -5 -24   -1.25    1.75
   2   5 -23    7.74    2.94
   2   5 -23    6.80    2.60
   2   5 -23    7.43    2.57
   2   5 -23    3.22    2.19
   2  -5 -23    2.90    2.15
   2  -5 -23    4.44    1.84
   2   5 -23    7.32    3.07
   2  -5 -23    7.34    2.71
   2   5 -23    7.16    2.65
   2  -5 -23    4.65    2.13
   2   5 -23    7.73    2.52
   2   5 -23    7.96    2.44
   2  -5 -22  526.21   16.97
   2   5 -22  519.90   16.71
   2   5 -22  497.95   16.72
   2  -5 -22  485.60   15.58
   2   5 -22  512.59   16.47
   2  -5 -22  495.21   16.21
   2   5 -22  544.32   16.29
   2  -5 -22  495.85   15.65
   2   5 -22  512.67   16.65
   2   5 -22  528.98   17.25
   2   5 -22  488.99   15.83
   2   5 -22  510.70   15.61
   2   5 -21   31.03    4.36
   2  -5 -21   34.21    3.95
   2   5 -21   40.44    4.68
   2  -5 -21   31.96    3.95
   2  -5 -21   31.60    4.15
   2   5 -21   38.39    4.14
   2  -5 -21   27.98    3.66
   2   5 -21   37.86    4.18
   2   5 -21   30.81    4.18
   2   5 -21   38.86    4.65
   2   5 -21   34.49    4.01
   2  -5 -20  599.22   17.46
   2   5 -20  598.78   18.95
   2  -5 -20  607.50   18.60
   2  -5 -20  592.20   17.73
   2   5 -20  544.48   16.97
   2   5 -20  640.65   17.82
   2  -5 -20  580.88   17.09
   2   5 -20  627.68   17.78
   2   5 -20  584.50   18.30
   2   5 -20  572.26   17.05
   2   5 -20  608.74   18.28
   2   5 -20  603.05   18.43
   2  -5 -19  383.90   13.06
   2   5 -19  385.42   13.86
   2  -5 -19  381.86   14.12
   2   5 -19  383.06   13.93
   2  -5 -19  376.71   13.38
   2  -5 -19  361.69   12.88
   2   5 -19  394.56   14.60
   2   5 -19  372.46   13.00
   2   5 -19  362.85   13.72
   2   5 -19  394.16   13.34
   2   5 -19  363.43   13.05
   2   5 -19  368.47   12.39
   2   5 -19  394.97   13.24
   2   5 -19  397.25   13.31
   2   5 -18  150.77    7.73
   2  -5 -18  158.20    8.68
   2   5 -18  154.97    7.97
   2   5 -18  153.33    8.15
   2   5 -18  155.75    7.92
   2  -5 -18  160.74    7.94
   2  -5 -18  159.40    8.31
   2   5 -18  150.88    8.33
   2  -5 -18  165.89    8.13
   2   5 -18  150.97    8.75
   2   5 -18  163.50    8.05
   2   5 -17   33.97    3.66
  -2   5  17   38.58    8.24
   2  -5 -17   39.35    4.27
   2   5 -17   28.35    3.89
  -2   5  17   28.55    7.24
   2   5 -17   23.29    6.04
   2   5 -17   29.70    3.68
   2   5 -17   28.35    3.67
  -2  -5  17   24.31    5.81
   2   5 -17   40.26    3.95
   2   5 -17   31.77    3.56
   2   5 -16   41.90    7.99
  -2  -5  16   39.13    7.36
  -2   5  16   41.90    7.59
  -2  -5  15   47.69    7.82
  -2   5  15   31.35    6.53
   2   5 -15   36.79    6.56
  -2   5  14  558.85   26.36
   2   5 -14  551.54   25.00
  -2  -5  14  573.26   26.77
   2  -5 -13   34.79    5.70
   2   5 -13   38.88    6.40
  -2   5  13   35.17    6.48
  -2  -5  13   34.97    5.95
  -2  -5  13   37.10    6.55
   2   5 -12  216.64   15.18
  -2  -5  12  208.10   14.87
  -2  -5  12  206.85   14.07
   2  -5 -12  193.98   12.25
  -2   5  12  216.13   15.08
   2   5 -11  177.34   13.24
  -2   5  11  193.57   14.00
  -2  -5  11  194.14   13.90
   2  -5 -11  167.01   10.72
  -2  -5  11  163.89   12.47
   2  -5 -10   34.11    4.95
  -2   5  10   30.23    5.84
   2  -5 -10   29.17    4.25
  -2  -5  10   28.92    5.32
   2   5 -10   33.81    5.84
  -2  -5  10   26.84    5.11
  -2  -5   9  848.90   29.18
  -2   5   9  866.76   29.49
   2   5  -9  827.22   28.23
   2  -5  -9  775.92   22.82
   2  -5  -9  833.62   26.05
  -2  -5   9  810.80   28.11
  -2   5   8   52.91    6.76
   2  -5  -8   58.76    6.43
  -2  -5   8   52.74    6.74
   2  -5  -8   49.69    4.76
   2   5  -8   57.25    6.87
  -2  -5   8   51.10    6.65
  -2  -5   8   51.22    5.05
  -2  -5   7  205.46   12.67
   2  -5  -7  205.84   11.74
  -2   5   7  211.76   12.45
  -2  -5   7  211.32   10.46
   2   5  -7  191.56   11.85
  -2  -5   7  202.48   12.77
  -2   5   7  202.45   12.89
   2  -5  -6   13.97    3.61
  -2  -5   6    6.34    2.56
  -2   5   6    4.20    2.83
   2   5  -6    9.44    3.13
  -2  -5   6   11.08    2.85
  -2   5   6   14.86    3.55
  -2   5   5   12.83    3.92
  -2  -5   5   11.81    3.10
  -2  -5   5   12.53    4.18
  -2   5   5   17.19    3.76
   2  -5  -5   11.55    3.45
  -2   5   4 1144.10   31.79
  -2   5   4 1115.32   28.49
   2   5  -4 1126.50   25.97
  -2  -5   4 1098.19   28.46
   2  -5  -4 1123.59   30.11
  -2  -5   4 1166.27   31.73
  -2   5   3   39.43    5.20
  -2   5   3   39.44    4.59
  -2  -5   3   44.39    5.08
   2   5  -3   44.29    4.29
   2  -5  -3   40.42    5.38
  -2  -5   3   46.16    5.95
   2  -5  -2  493.36   18.44
  -2   5   2  504.33   19.09
  -2   5   2  506.72   16.09
  -2  -5   2  486.99   17.66
   2   5  -2  511.66   15.58
  -2  -5   1  131.57    8.87
  -2   5   1  118.82    6.97
   2   5  -1  126.34    7.26
  -2   5   1  127.59    5.92
   2  -5  -1  128.03    8.98
  -2   5   0  321.62   11.37
   2  -5   0  312.25   14.17
  -2  -5   0  302.43   13.81
   2   5   0  312.77   12.03
  -2   5   0  295.75    8.74
   2   5   1  618.89   18.19
   2  -5   1  657.71   20.91
  -2   5  -1  558.43   11.98
  -2   5  -1  580.84   17.39
  -2  -5  -1  621.80   20.65
[truncated: 24,579,743 more chars]
